# Supplementary material for: Drop-off-reinitiation triggered by EF-G-driven mistranslocation and its alleviation by EF-P
Source: Nucleic Acids Res. 2022 Feb 21;50(5):2736–53. doi: 10.1093/nar/gkac068 (PMC8934632; doi:10.1093/nar/gkac068)
Supplement: gkac068_Supplemental_Files [file gkac068_supplemental_files.zip]

Archive with 3 entries (3 files):
- 220107Supplementary Table S1.xlsx
- 220107Supplementary Table S2.xlsx
- 220113supplementary figure.pdf
