# Supplementary material for: Drop-off-reinitiation triggered by EF-G-driven mistranslocation and its alleviation by EF-P
Source: Nucleic Acids Res. 2022 Feb 21;50(5):2736–53. doi: 10.1093/nar/gkac068 (PMC8934632; doi:10.1093/nar/gkac068)
Supplement: gkac068_Supplemental_Files [file gkac068_supplemental_files.zip › 220107Supplementary Table S1.xlsx]

## Sheet: Table legend
Supplementary Table S1. DNA/RNA/peptide/protein sequences used in this study.
(A) DNA primer sequences used in this study.
(B) Primer combinations for preparation of cDNA libraries
(C) Primer combinations for preparation of cDNA templates
(D) Primer combinations for preparation of tRNAs and flexizymes
(E) Primer combinations for preparation of plasmid preparation
(F) cDNA sequences used in this study
(G) Clone mRNA sequences and peptide sequences used in this study
mRNA sequence upstream of initiation AUG codon is GUUAACUUUAACAAGGAGAAAAAC.
(H) mRNA library sequences and peptide library sequences used in this study
mRNA sequence upstream of initiation AUG codon is GUUAACUUUAAGAAGGAGAUAUAAAU.
(I) Plasmid DNA sequences and protein sequences used in this study

## Sheet: A
Primer Name	DNA sequence
Primer01.F46	TAATACGACTCACTATAGGGTTAACTTTAAGAAGGAGATATAAATA
Primer02.R58	CCGTCCTAGCTTACCCCGTTACCGCTCGGCGGCGGNNNCATATTTATATCTCCTTCTT
Primer03.R36	TTTCCGCCCCCCGTCCTAGCTTACCCCGTTACCGCT
Primer04.R61	CCGTCCTAGCTTACCCCGTTACCGCTCGGCGGCGGNNNNNNCATATTTATATCTCCTTCTT
Primer05.R64	CCGTCCTAGCTTACCCCGTTACCGCTCGGCGGCGGNNNNNNNNNCATATTTATATCTCCTTCTT
Primer06.F40	AGAAGGAGATATAAATATGNNNGGTGGTGGTAGCGGTAAC
Primer07.R45	TTTCCGCCCCCCGTCCTAGCTTACCCCGTTACCGCTACCACCACC
Primer08.F43	AGAAGGAGATATAAATATGNNNNNNGGTGGTGGTAGCGGTAAC
Primer09.F46	AGAAGGAGATATAAATATGNNNNNNNNNGGTGGTGGTAGCGGTAAC
Primer10.F52	TAATACGACTCACTATAGGGTTAACTTTAACAAGGAGAAAAACATGAAGAAG
Primer11.R58	GTCGTCGTCCTTGTAGTCCTTCTTCTTACCACCACCCTTCTTCTTCATGTTTTTCTCC
Primer12.F22	GGCGTAATACGACTCACTATAG
Primer13.R33	CGAAGCTTACTTGTCGTCGTCGTCCTTGTAGTC
Primer14.R58	GTCGTCGTCCTTGTAGTCCTTCTTCTTCGGCGGCGGCTTCTTCTTCATGTTTTTCTCC
Primer15.F55	TAATACGACTCACTATAGGGTTAACTTTAACAAGGAGAAAAACATGCTCCTCCTC
Primer16.R68	CTTGTCGTCGTCGTCCTTGTAGTCCTTCTTCTTCGGCGGCGGGAGGAGGAGCATGTTTTTC
Primer17.R61	GAGGTCGTCGTCGTCGAGGTAGTCGAGGAGGAGCGGCGGCGGCTTCTTCTTCATGTTTTTC
Primer18.F55	TAATACGACTCACTATAGGGTTAACTTTAACAAGGAGAAAAACATGAACAAGGAG
Primer19.R68	CTTGTCGTCGTCGTCCTTGTAGTCCTTCTTCTTCGGCGGCGGCTCCTTGTTCATGTTTTTC
Primer20.F55	TAATACGACTCACTATAGGGTTAACTTTAACAAGGAGAAAAACATGCTCATCTTC
Primer21.R61	CTTGTCGTCGTCGTCCTTGTAGTCCTTCTTCTTCGGCGGCGGGAAGATGAGCATGTTTTTC
Primer22.R61	GAGGTCGTCGTCGTCGAGGTAGTCGAGGAGGAGCGGCGGCGGCTCCTTGTTCATGTTTTTC
Primer23.R58	GTCGTCGTCCTTGTAGTCCTTCTTCTTACCCGGCGGCTTCTTCTTCATGTTTTTCTCC
Primer24.R58	GTCGTCGTCCTTGTAGTCCTTCTTCTTACCACCCGGCTTCTTCTTCATGTTTTTCTCC
Primer25.F70	CTTTAACAAGGAGAAAAACATGCGTTTCTGCCTTATTTTGATCACAGCACTGCTTCTGGCCGGGTGTAGC
Primer26.R70	GTCGTCGTCGTCCTTGTAGTCCTTCTTCTTTGGCGGCGGTGCTTTATGGTGGCTACACCCGGCCAGAAGC
Primer27.F46	TAATACGACTCACTATAGGGTTAACTTTAACAAGGAGAAAAACATG
Primer28.R42	CGAAGCTTACTTGTCGTCGTCGTCCTTGTAGTCCTTCTTCTT
Primer29.F52	CTTTAACAAGGAGAAAAACATGATCACAGCACTGCTTCTGGCCGGGTGTAGC
Primer30.F50	CTTTAACAAGGAGAAAAACATGGGGTGTAGCCACCATAAAGCACCGCCGC
Primer31.R48	GTCGTCGTCGTCCTTGTAGTCCTTCTTCTTTGGCGGCGGTGCTTTATG
Primer32.F38	CTTTAACAAGGAGAAAAACATGCATAAAGCACCGCCGC
Primer33.R42	GTCGTCGTCCTTGTAGTCCATCTTCTTCTTCATGTTTTTCTC
Primer34.F46	AGAAGGAGATATAAATATGATGTGGTGGCCGCCGCCGAGCGGTAAC
Primer35.R42	CTTGTCGTCGTCGTCCTTGTAGTCGTTACCGCTCGGCGGCGG
Primer36.F46	AGAAGGAGATATAAATATGTGGTATGGACCGCCGCCGAGCGGTAAC
Primer37.F46	AGAAGGAGATATAAATATGTGGATGGGACCGCCGCCGAGCGGTAAC
Primer38.F46	AGAAGGAGATATAAATATGTGCTGGTTCCCGCCGCCGAGCGGTAAC
Primer39.F46	AGAAGGAGATATAAATATGATGATGATACCGCCGCCGAGCGGTAAC
Primer40.F46	AGAAGGAGATATAAATATGTGGGTATGGCCGCCGCCGAGCGGTAAC
Primer41.F46	AGAAGGAGATATAAATATGCTCATCTTCCCGCCGCCGAGCGGTAAC
Primer42.F46	AGAAGGAGATATAAATATGCTCCTCCTCCCGCCGCCGAGCGGTAAC
Primer43.F46	AGAAGGAGATATAAATATGCGCCGCCGCCCGCCGCCGAGCGGTAAC
Primer44.F46	AGAAGGAGATATAAATATGAAGAAGAAGCCGCCGCCGAGCGGTAAC
Primer45.F46	AGAAGGAGATATAAATATGAACAAGGAGCCGCCGCCGAGCGGTAAC
Primer46.F46	AGAAGGAGATATAAATATGGGTGCCGAACCGCCGCCGAGCGGTAAC
Primer47.F46	AGAAGGAGATATAAATATGGACAGTGAACCGCCGCCGAGCGGTAAC
Primer48.F46	AGAAGGAGATATAAATATGGCACGAGGACCGCCGCCGAGCGGTAAC
Primer49.F46	AGAAGGAGATATAAATATGGGAGATGAACCGCCGCCGAGCGGTAAC
Primer50.F46	AGAAGGAGATATAAATATGGCAGCAGACCCGCCGCCGAGCGGTAAC
Primer51.F46	AGAAGGAGATATAAATATGGAAGTAGATCCGCCGCCGAGCGGTAAC
Primer52.F46	AGAAGGAGATATAAATATGGAAGCAGACCCGCCGCCGAGCGGTAAC
Primer53.F46	AGAAGGAGATATAAATATGGGGCATGACCCGCCGCCGAGCGGTAAC
Primer54.F62	TAATACGACTCACTATAGGGTTAACTTTAACAAGGAGAAAAACTTGTTACCTCCTGGACCGC
Primer55.R66	CTTGTCGTCGTCGTCCTTGTAGTCCGCTCCGACTGGAAGGACAAGAAGCGGTCCAGGAGGTAACAA
Primer56.F62	TAATACGACTCACTATAGGGTTAACTTTAACAAGGAGAAAAACATGGCACATCCACCACGGC
Primer57.R69	CTTGTCGTCGTCGTCCTTGTAGTCCCAGATAACCGGTTTGTCGTCATTAAGCCGTGGTGGATGTGCCAT
Primer58.F62	TAATACGACTCACTATAGGGTTAACTTTAACAAGGAGAAAAACATGAGCAAACCACCTCTTT
Primer59.R69	CTTGTCGTCGTCGTCCTTGTAGTCAATTAAGCCAATGATAACAATAAAGAAAAGAGGTGGTTTGCTCAT
Primer60.F62	TAATACGACTCACTATAGGGTTAACTTTAACAAGGAGAAAAACATGAAACTTTCACTCTCAC
Primer61.R70	CGTCCTTGTAGTCAATCAACACCACTACGGGCGCATCAGCATAAGGGGGAGGTGAGAGTGAAAGTTTCAT
Primer62.F62	TAATACGACTCACTATAGGGTTAACTTTAACAAGGAGAAAAACATGCGTCTGTTTTCTATTC
Primer63.R70	CGTCCTTGTAGTCTAATACCGCCAGAAACCCCGCCAGTAGCGTGGGTGGAGGAATAGAAAACAGACGCAT
Primer64.F36	GTAATACGACTCACTATAGGATCGAAAGATTTCCGC
Primer65.R46	ACCTAACGCCATGTACCCTTTCGGGGATGCGGAAATCTTTCGATCC
Primer66.R19	ACCTAACGCCATGTACCCT
Primer67.R45	ACCTAACGCTAATCCCCTTTCGGGGCCGCGGAAATCTTTCGATCC
Primer68.R18	ACCTAACGCTAATCCCCT
Primer69.F49	GTAATACGACTCACTATAGGCGGGGTGGAGCAGCCTGGTAGCTCGTCGG
Primer70.R44	GAACCGACGATCTTCGGGTTATGAGCCCGACGAGCTACCAGGCT
Primer71.R38	TGGTTGCGGGGGCCGGATTTGAACCGACGATCTTCGGG
Primer72.R20	TGmGTTGCGGGGGCCGGATTT
Primer73.F49	GTAATACGACTCACTATAGGCTCTGTAGTTCAGTCGGTAGAACGGCGGA
Primer74.R43	GAACCAGTGACATACGGATTTTCAGTCCGCCGTTCTACCGACT
Primer75.R38	TGGCGGCTCTGACTGGACTCGAACCAGTGACATACGGA
Primer76.R20	TGmGCGGCTCTGACTGGACTC
Primer77.R43	GAACCAGTGACATACGGATTATCAGTCCGCCGTTCTACCGACT
Primer78.R43	GAACCAGTGACATACGGATTATGAGTCCGCCGTTCTACCGACT
Primer79.R43	GAACCAGTGACATACGGATTAACAGTCCGCCGTTCTACCGACT
Primer80.R43	GAACCAGTGACATACGGATTAAGAGTCCGCCGTTCTACCGACT
Primer81.R43	GAACCAGTGACATACGGATTGAGAATCCGCCGTTCTACCGACT
Primer82.F64	GTAATACGACTCACTATAGTCCCCTTCGTCTAGAGGCCCAGGACACCGCCTTCGGGAGGCGGTA
Primer83.R44	CGTCCCCTAGGGGATTCGAACCCCTGTTACCGCCTCCCGAAGGC
Primer84.R20	TGGCGTCCCCTAGGGGATTC
Primer85.F40	CAGGAGGAATTAACCATGAGCAAACCACCTCTTTTCTTTA
Primer86.R61	CTGATTTAATCTGTATCAGTGGTGGTGGTGGTGGTGTTGTTCGCCTACAAAGCTGACAAAG
Primer87.R44	GGTTAATTCCTCCTGTTAGCCCAAAAAACGGGTATGGAGAAACA
Primer88.F44	TACAGATTAAATCAGAACGCAGAAGCGGTCTGATAAAACAGAAT
Primer89.F35	TGATACAGATTAAATCAGAACGCAGAAGCGGTCTG
Primer90.R34	CATGGTTAATTCCTCCTGTTAGCCCAAAAAACGG
Primer91.F44	GAGGAATTAACCATGGCAACGTACTATAGCAACGATTTTCGTGC
Primer92.R43	ATTTAATCTGTATCACTTCACGCGAGAGACGTATTCACCAGAG
Primer93.F42	CGGGAGCTGCATGTGTTTTTACGGTTCCTGGCCTTTTGCTGG
Primer94.R39	TAAGAATTAATTCATCATTGGAAAACGTTCTTCGGGGCG
Primer95.F31	ATGAATTAATTCTTACGCCCCGCCCTGCCAC
Primer96.R48	CACATGCAGCTCCCGACAACTTATATCGTATGGGGCTGACTTCAGGTG
Primer97.R48	GTCGTCGTCGTCCTTGTAGTCTTGTTCGCCTACAAAGCTGACAAAGCG
Primer98.F63	AAGGACGACGACGACAAGAGCAGCCATCATCATCATCATCATTGATACAGATTAAATCAGAAC

## Sheet: B
	Extension		1st PCR
Name	Forward primer	Reverse primer	Forward primer	Reverse primer
cDNA library 1	Primer01.F46	Primer02.R58	Primer01.F46	Primer03.R36
cDNA library 2	Primer01.F46	Primer04.R61	Primer01.F46	Primer03.R36
cDNA library 3	Primer01.F46	Primer05.R64	Primer01.F46	Primer03.R36
cDNA library 4	Primer06.F40	Primer07.R45	Primer01.F46	Primer07.R45
cDNA library 5	Primer08.F43	Primer07.R45	Primer01.F46	Primer07.R45
cDNA library 6	Primer09.F46	Primer07.R45	Primer01.F46	Primer07.R45

## Sheet: C
	Extension		1st PCR		2nd PCR
Name	Forward primer	Reverse primer	Forward primer	Reverse primer	Forward primer	Reverse primer
cDNA1	Primer10.F52	Primer11.R58	Primer12.F22	Primer13.R33
cDNA2	Primer10.F52	Primer14.R58	Primer12.F22	Primer13.R33
cDNA3	Primer15.F55	Primer16.R68	Primer12.F22	Primer13.R33
cDNA4	Primer10.F52	Primer17.R61	Primer12.F22	Primer13.R33
cDNA5	Primer18.F55	Primer19.R68	Primer12.F22	Primer13.R33
cDNA6	Primer20.F55	Primer21.R61	Primer12.F22	Primer13.R33
cDNA7	Primer18.F55	Primer22.R61	Primer12.F22	Primer13.R33
cDNAS1	Primer10.F52	Primer23.R58	Primer12.F22	Primer13.R33
cDNAS2	Primer10.F52	Primer24.R58	Primer12.F22	Primer13.R33
cDNAL1	Primer25.F70	Primer26.R70	Primer27.F46	Primer28.R42	Primer12.F22	Primer28.R42
cDNAL2	Primer29.F52	Primer26.R70	Primer27.F46	Primer28.R42	Primer12.F22	Primer28.R42
cDNAL3	Primer30.F50	Primer31.R48	Primer27.F46	Primer28.R42	Primer12.F22	Primer28.R42
cDNAL4	Primer32.F38	Primer31.R48	Primer27.F46	Primer28.R42	Primer12.F22	Primer28.R42
cDNAM1	Primer27.F46	Primer33.R42	Primer12.F22	Primer13.R33
cDNAX1	Primer34.F46	Primer35.R42	Primer12.F22	Primer13.R33
cDNAX2	Primer36.F46	Primer35.R42	Primer12.F22	Primer13.R33
cDNAX3	Primer37.F46	Primer35.R42	Primer12.F22	Primer13.R33
cDNAX4	Primer38.F46	Primer35.R42	Primer12.F22	Primer13.R33
cDNAX5	Primer39.F46	Primer35.R42	Primer12.F22	Primer13.R33
cDNAX6	Primer40.F46	Primer35.R42	Primer12.F22	Primer13.R33
cDNAX7	Primer41.F46	Primer35.R42	Primer12.F22	Primer13.R33
cDNAX8	Primer42.F46	Primer35.R42	Primer12.F22	Primer13.R33
cDNAX9	Primer43.F46	Primer35.R42	Primer12.F22	Primer13.R33
cDNAX10	Primer44.F46	Primer35.R42	Primer12.F22	Primer13.R33
cDNAX11	Primer45.F46	Primer35.R42	Primer12.F22	Primer13.R33
cDNAX12	Primer46.F46	Primer35.R42	Primer12.F22	Primer13.R33
cDNAX13	Primer47.F46	Primer35.R42	Primer12.F22	Primer13.R33
cDNAX14	Primer48.F46	Primer35.R42	Primer12.F22	Primer13.R33
cDNAX15	Primer49.F46	Primer35.R42	Primer12.F22	Primer13.R33
cDNAX16	Primer50.F46	Primer35.R42	Primer12.F22	Primer13.R33
cDNAX17	Primer51.F46	Primer35.R42	Primer12.F22	Primer13.R33
cDNAX18	Primer52.F46	Primer35.R42	Primer12.F22	Primer13.R33
cDNAX19	Primer53.F46	Primer35.R42	Primer12.F22	Primer13.R33
cDNAN1	Primer54.F62	Primer55.R66	Primer12.F22	Primer13.R33
cDNAN2	Primer56.F62	Primer57.R69	Primer12.F22	Primer13.R33
cDNAN3	Primer58.F62	Primer59.R69	Primer12.F22	Primer13.R33
cDNAN4	Primer60.F62	Primer61.R70	Primer12.F22	Primer13.R33
cDNAN5	Primer62.F62	Primer63.R70	Primer12.F22	Primer13.R33

## Sheet: D
	Extension		1st PCR		2nd PCR
RNA Name	Forward primer	Reverse primer	Forward primer	Reverse primer	Forward primer	Reverse primer
eFx	Primer64.F36	Primer65.R46	Primer12.F22	Primer66.R19
dFx	Primer64.F36	Primer67.R45	Primer12.F22	Primer68.R18
tRNAini	Primer69.F49	Primer70.R44	Primer12.F22	Primer71.R38	Primer12.F22	Primer72.R20
tRNAAsnE2gaa	Primer73.F49	Primer74.R43	Primer12.F22	Primer75.R38	Primer12.F22	Primer76.R20
tRNAAsnE2gag	Primer73.F49	Primer74.R43	Primer12.F22	Primer75.R38	Primer12.F22	Primer76.R20
tRNAAsnE2gau	Primer73.F49	Primer77.R43	Primer12.F22	Primer75.R38	Primer12.F22	Primer76.R20
tRNAAsnE2cau	Primer73.F49	Primer78.R43	Primer12.F22	Primer75.R38	Primer12.F22	Primer76.R20
tRNAAsnE2guu	Primer73.F49	Primer79.R43	Primer12.F22	Primer75.R38	Primer12.F22	Primer76.R20
tRNAAsnE2cuu	Primer73.F49	Primer80.R43	Primer12.F22	Primer75.R38	Primer12.F22	Primer76.R20
tRNAAsnE2cuc	Primer73.F49	Primer81.R43	Primer12.F22	Primer75.R38	Primer12.F22	Primer76.R20
tRNAGluE2cgg	Primer82.F64	Primer83.R44	Primer12.F22	Primer84.R20

## Sheet: E
Plasmid name	Template for adopter PCR	Forward primer	Reverse primer	Template for inversion PCR	Forward primer	Reverse primer
pBAD-PBAD-YhhM	DNA of yhhM ORF from IDT	Primer85.F40	Primer86.R61	pBAD-HisA plasmid	Primer87.R44	Primer88.F44
pBAD-PBAD-efp-AmpR	pBAD-HisA plasmid	Primer89.F35	Primer90.R34	pET28a(+)-efp plasmid	Primer91.F44	Primer92.R43
pBAD-PBAD-efp-CmR-p15A	pBAD-PBAD-efp-AmpR plasmid	Primer93.F42	Primer94.R39	pLysS plasmid	Primer95.F31	Primer96.R48
pBAD-PBAD-YhhM-fh	pBAD-PBAD-yhhM plasmid	Primer85.F40	Primer97.R48	pBAD-PBAD-yhhM plasmid	Primer98.F63	Primer90.R34

## Sheet: F
	DNA sequence upstream of initiation ATG codon
	TAATACGACTCACTATAGGGTTAACTTTAAGAAGGAGATATAAAT
Name	DNA sequence downstream from initiation ATG codon
cDNA library 1	ATGNNNCCGCCGCCGAGCGGTAACGGGGTAAGCTAGGACGGGGGGCGGAAA
cDNA library 2	ATGNNNNNNCCGCCGCCGAGCGGTAACGGGGTAAGCTAGGACGGGGGGCGGAAA
cDNA library 3	ATGNNNNNNNNNCCGCCGCCGAGCGGTAACGGGGTAAGCTAGGACGGGGGGCGGAAA
cDNA library 4	ATGNNNGGTGGTGGTAGCGGTAACGGGGTAAGCTAGGACGGGGGGCGGAAA
cDNA library 5	ATGNNNNNNGGTGGTGGTAGCGGTAACGGGGTAAGCTAGGACGGGGGGCGGAAA
cDNA library 6	ATGNNNNNNNNNGGTGGTGGTAGCGGTAACGGGGTAAGCTAGGACGGGGGGCGGAAA
	DNA sequence upstream of initiation ATG codon
	TAATACGACTCACTATAGGGTTAACTTTAACAAGGAGAAAAAC
Name	DNA sequence downstream from initiation ATG codon
cDNA1	ATGAAGAAGAAGGGTGGTGGTAAGAAGAAGGACTACAAGGACGACGACGACAAGTAAGCTTCG
cDNA2	ATGAAGAAGAAGCCGCCGCCGAAGAAGAAGGACTACAAGGACGACGACGACAAGTAAGCTTCG
cDNA3	ATGCTCCTCCTCCCGCCGCCGAAGAAGAAGGACTACAAGGACGACGACGACAAGTAAGCTTCG
cDNA4	ATGAAGAAGAAGCCGCCGCCGCTCCTCCTCGACTACCTCGACGACGACGACCTCTAAGCTTCG
cDNA5	ATGAACAAGGAGCCGCCGCCGAAGAAGAAGGACTACAAGGACGACGACGACAAGTAAGCTTCG
cDNA6	ATGCTCATCTTCCCGCCGCCGAAGAAGAAGGACTACAAGGACGACGACGACAAGTAAGCTTCG
cDNA7	ATGAACAAGGAGCCGCCGCCGCTCCTCCTCGACTACCTCGACGACGACGACCTCTAAGCTTCG
cDNAS1	ATGAAGAAGAAGCCGGGTGGTAAGAAGAAGGACTACAAGGACGACGACGACAAGTAAGCTTCG
cDNAS2	ATGAAGAAGAAGCCGCCGGGTAAGAAGAAGGACTACAAGGACGACGACGACAAGTAAGCTTCG
cDNAL1	ATGCGTTTCTGCCTTATTTTGATCACAGCACTGCTTCTGGCCGGGTGTAGCCACCATAAAGCACCGCCGCCAAAGAAGAAGGACTACAAGGACGACGACGACAAGTAAGCTTCG
cDNAL2	ATGATCACAGCACTGCTTCTGGCCGGGTGTAGCCACCATAAAGCACCGCCGCCAAAGAAGAAGGACTACAAGGACGACGACGACAAGTAAGCTTCG
cDNAL3	ATGGGGTGTAGCCACCATAAAGCACCGCCGCCAAAGAAGAAGGACTACAAGGACGACGACGACAAGTAAGCTTCG
cDNAL4	ATGCATAAAGCACCGCCGCCAAAGAAGAAGGACTACAAGGACGACGACGACAAGTAAGCTTCG
cDNAM1	ATGAAGAAGAAGATGGACTACAAGGACGACGACGACAAGTAAGCTTCG
cDNAX1	ATGATGTGGTGGCCGCCGCCGAGCGGTAACGACTACAAGGACGACGACGACAAGTAAGCTTCG
cDNAX2	ATGTGGTATGGACCGCCGCCGAGCGGTAACGACTACAAGGACGACGACGACAAGTAAGCTTCG
cDNAX3	ATGTGGATGGGACCGCCGCCGAGCGGTAACGACTACAAGGACGACGACGACAAGTAAGCTTCG
cDNAX4	ATGTGCTGGTTCCCGCCGCCGAGCGGTAACGACTACAAGGACGACGACGACAAGTAAGCTTCG
cDNAX5	ATGATGATGATACCGCCGCCGAGCGGTAACGACTACAAGGACGACGACGACAAGTAAGCTTCG
cDNAX6	ATGTGGGTATGGCCGCCGCCGAGCGGTAACGACTACAAGGACGACGACGACAAGTAAGCTTCG
cDNAX7	ATGCTCATCTTCCCGCCGCCGAGCGGTAACGACTACAAGGACGACGACGACAAGTAAGCTTCG
cDNAX8	ATGCTCCTCCTCCCGCCGCCGAGCGGTAACGACTACAAGGACGACGACGACAAGTAAGCTTCG
cDNAX9	ATGCGCCGCCGCCCGCCGCCGAGCGGTAACGACTACAAGGACGACGACGACAAGTAAGCTTCG
cDNAX10	ATGAAGAAGAAGCCGCCGCCGAGCGGTAACGACTACAAGGACGACGACGACAAGTAAGCTTCG
cDNAX11	ATGAACAAGGAGCCGCCGCCGAGCGGTAACGACTACAAGGACGACGACGACAAGTAAGCTTCG
cDNAX12	ATGGGTGCCGAACCGCCGCCGAGCGGTAACGACTACAAGGACGACGACGACAAGTAAGCTTCG
cDNAX13	ATGGACAGTGAACCGCCGCCGAGCGGTAACGACTACAAGGACGACGACGACAAGTAAGCTTCG
cDNAX14	ATGGCACGAGGACCGCCGCCGAGCGGTAACGACTACAAGGACGACGACGACAAGTAAGCTTCG
cDNAX15	ATGGGAGATGAACCGCCGCCGAGCGGTAACGACTACAAGGACGACGACGACAAGTAAGCTTCG
cDNAX16	ATGGCAGCAGACCCGCCGCCGAGCGGTAACGACTACAAGGACGACGACGACAAGTAAGCTTCG
cDNAX17	ATGGAAGTAGATCCGCCGCCGAGCGGTAACGACTACAAGGACGACGACGACAAGTAAGCTTCG
cDNAX18	ATGGAAGCAGACCCGCCGCCGAGCGGTAACGACTACAAGGACGACGACGACAAGTAAGCTTCG
cDNAX19	ATGGGGCATGACCCGCCGCCGAGCGGTAACGACTACAAGGACGACGACGACAAGTAAGCTTCG
cDNAN1	TTGTTACCTCCTGGACCGCTTCTTGTCCTTCCAGTCGGAGCGGACTACAAGGACGACGACGACAAGTAAGCTTCG
cDNAN2	ATGGCACATCCACCACGGCTTAATGACGACAAACCGGTTATCTGGGACTACAAGGACGACGACGACAAGTAAGCTTCG
cDNAN3	ATGAGCAAACCACCTCTTTTCTTTATTGTTATCATTGGCTTAATTGACTACAAGGACGACGACGACAAGTAAGCTTCG
cDNAN4	ATGAAACTTTCACTCTCACCTCCCCCTTATGCTGATGCGCCCGTAGTGGTGTTGATTGACTACAAGGACGACGACGACAAGTAAGCTTCG
cDNAN5	ATGCGTCTGTTTTCTATTCCTCCACCCACGCTACTGGCGGGGTTTCTGGCGGTATTAGACTACAAGGACGACGACGACAAGTAAGCTTCG

## Sheet: G
Name	mRNA sequence downstream from initiation AUG codon	Peptide sequence
mRNA1	AUGAAGAAGAAGGGUGGUGGUAAGAAGAAGGACUACAAGGACGACGACGACAAGUAAGCUUCG	MKKKGGGKKKDYKDDDDK
mRNA2	AUGAAGAAGAAGCCGCCGCCGAAGAAGAAGGACUACAAGGACGACGACGACAAGUAAGCUUCG	MKKKPPPKKKDYKDDDDK
mRNA3	AUGCUCCUCCUCCCGCCGCCGAAGAAGAAGGACUACAAGGACGACGACGACAAGUAAGCUUCG	MLLLPPPKKKDYKDDDDK
mRNA4	AUGAAGAAGAAGCCGCCGCCGCUCCUCCUCGACUACCUCGACGACGACGACCUCUAAGCUUCG	MKKKPPPLLLDYLDDDDL
mRNA5	AUGAACAAGGAGCCGCCGCCGAAGAAGAAGGACUACAAGGACGACGACGACAAGUAAGCUUCG	MNKEPPPKKKDYKDDDDK
mRNA6	AUGCUCAUCUUCCCGCCGCCGAAGAAGAAGGACUACAAGGACGACGACGACAAGUAAGCUUCG	MLIFPPPKKKDYKDDDDK
mRNA7	AUGAACAAGGAGCCGCCGCCGCUCCUCCUCGACUACCUCGACGACGACGACCUCUAAGCUUCG	MNKEPPPLLLDYLDDDDL
mRNAS1	AUGAAGAAGAAGCCGGGUGGUAAGAAGAAGGACUACAAGGACGACGACGACAAGUAAGCUUCG	MKKKPGGKKKDYKDDDDK
mRNAS2	AUGAAGAAGAAGCCGCCGGGUAAGAAGAAGGACUACAAGGACGACGACGACAAGUAAGCUUCG	MKKKPPGKKKDYKDDDDK
mRNAL1	AUGCGUUUCUGCCUUAUUUUGAUCACAGCACUGCUUCUGGCCGGGUGUAGCCACCAUAAAGCACCGCCGCCAAAGAAGAAGGACUACAAGGACGACGACGACAAGUAAGCUUCG	MRFCLILITALLLAGCSHHKAPPPKKKDYKDDDDK
mRNAL2	AUGAUCACAGCACUGCUUCUGGCCGGGUGUAGCCACCAUAAAGCACCGCCGCCAAAGAAGAAGGACUACAAGGACGACGACGACAAGUAAGCUUCG	MITALLLAGCSHHKAPPPKKKDYKDDDDK
mRNAL3	AUGGGGUGUAGCCACCAUAAAGCACCGCCGCCAAAGAAGAAGGACUACAAGGACGACGACGACAAGUAAGCUUCG	MGCSHHKAPPPKKKDYKDDDDK
mRNAL4	AUGCAUAAAGCACCGCCGCCAAAGAAGAAGGACUACAAGGACGACGACGACAAGUAAGCUUCG	MHKAPPPKKKDYKDDDDK
mRNAM1	AUGAAGAAGAAGAUGGACUACAAGGACGACGACGACAAGUAAGCUUCG	MKKKMDYKDDDDK
mRNAX1	AUGAUGUGGUGGCCGCCGCCGAGCGGUAACGACUACAAGGACGACGACGACAAGUAAGCUUCG	MMWWPPPSGNDYKDDDDK
mRNAX2	AUGUGGUAUGGACCGCCGCCGAGCGGUAACGACUACAAGGACGACGACGACAAGUAAGCUUCG	MWYGPPPSGNDYKDDDDK
mRNAX3	AUGUGGAUGGGACCGCCGCCGAGCGGUAACGACUACAAGGACGACGACGACAAGUAAGCUUCG	MWMGPPPSGNDYKDDDDK
mRNAX4	AUGUGCUGGUUCCCGCCGCCGAGCGGUAACGACUACAAGGACGACGACGACAAGUAAGCUUCG	MCWFPPPSGNDYKDDDDK
mRNAX5	AUGAUGAUGAUACCGCCGCCGAGCGGUAACGACUACAAGGACGACGACGACAAGUAAGCUUCG	MMMIPPPSGNDYKDDDDK
mRNAX6	AUGUGGGUAUGGCCGCCGCCGAGCGGUAACGACUACAAGGACGACGACGACAAGUAAGCUUCG	MWVWPPPSGNDYKDDDDK
mRNAX7	AUGCUCAUCUUCCCGCCGCCGAGCGGUAACGACUACAAGGACGACGACGACAAGUAAGCUUCG	MLIFPPPSGNDYKDDDDK
mRNAX8	AUGCUCCUCCUCCCGCCGCCGAGCGGUAACGACUACAAGGACGACGACGACAAGUAAGCUUCG	MLLLPPPSGNDYKDDDDK
mRNAX9	AUGCGCCGCCGCCCGCCGCCGAGCGGUAACGACUACAAGGACGACGACGACAAGUAAGCUUCG	MRRRPPPSGNDYKDDDDK
mRNAX10	AUGAAGAAGAAGCCGCCGCCGAGCGGUAACGACUACAAGGACGACGACGACAAGUAAGCUUCG	MKKKPPPSGNDYKDDDDK
mRNAX11	AUGAACAAGGAGCCGCCGCCGAGCGGUAACGACUACAAGGACGACGACGACAAGUAAGCUUCG	MNKEPPPSGNDYKDDDDK
mRNAX12	AUGGGUGCCGAACCGCCGCCGAGCGGUAACGACUACAAGGACGACGACGACAAGUAAGCUUCG	MGAEPPPSGNDYKDDDDK
mRNAX13	AUGGACAGUGAACCGCCGCCGAGCGGUAACGACUACAAGGACGACGACGACAAGUAAGCUUCG	MDSEPPPSGNDYKDDDDK
mRNAX14	AUGGCACGAGGACCGCCGCCGAGCGGUAACGACUACAAGGACGACGACGACAAGUAAGCUUCG	MARGPPPSGNDYKDDDDK
mRNAX15	AUGGGAGAUGAACCGCCGCCGAGCGGUAACGACUACAAGGACGACGACGACAAGUAAGCUUCG	MGDEPPPSGNDYKDDDDK
mRNAX16	AUGGCAGCAGACCCGCCGCCGAGCGGUAACGACUACAAGGACGACGACGACAAGUAAGCUUCG	MAADPPPSGNDYKDDDDK
mRNAX17	AUGGAAGUAGAUCCGCCGCCGAGCGGUAACGACUACAAGGACGACGACGACAAGUAAGCUUCG	MEVDPPPSGNDYKDDDDK
mRNAX18	AUGGAAGCAGACCCGCCGCCGAGCGGUAACGACUACAAGGACGACGACGACAAGUAAGCUUCG	MEADPPPSGNDYKDDDDK
mRNAX19	AUGGGGCAUGACCCGCCGCCGAGCGGUAACGACUACAAGGACGACGACGACAAGUAAGCUUCG	MGHDPPPSGNDYKDDDDK
mRNAN1	UUGUUACCUCCUGGACCGCUUCUUGUCCUUCCAGUCGGAGCGGACUACAAGGACGACGACGACAAGUAAGCUUCG	MLPPGPLLVLPVGADYKDDDDK
mRNAN2	AUGGCACAUCCACCACGGCUUAAUGACGACAAACCGGUUAUCUGGGACUACAAGGACGACGACGACAAGUAAGCUUCG	MAHPPRLNDDKPVIWDYKDDDDK
mRNAN3	AUGAGCAAACCACCUCUUUUCUUUAUUGUUAUCAUUGGCUUAAUUGACUACAAGGACGACGACGACAAGUAAGCUUCG	MSKPPLFFIVIIGLIDYKDDDDK
mRNAN4	AUGAAACUUUCACUCUCACCUCCCCCUUAUGCUGAUGCGCCCGUAGUGGUGUUGAUUGACUACAAGGACGACGACGACAAGUAAGCUUCG	MKLSLSPPPYADAPVVVLIDYKDDDDK
mRNAN5	AUGCGUCUGUUUUCUAUUCCUCCACCCACGCUACUGGCGGGGUUUCUGGCGGUAUUAGACUACAAGGACGACGACGACAAGUAAGCUUCG	MRLFSIPPPTLLAGFLAVLDYKDDDDK

## Sheet: H
Name	mRNA sequence downstream from initiation AUG codon	Peptide sequence
mRNA library 1	AUGNNNCCGCCGCCGAGCGGUAACGGGGUAAGCUAGGACGGGGGGCGGAAA	MXPPPSGNGVS
mRNA library 2	AUGNNNNNNCCGCCGCCGAGCGGUAACGGGGUAAGCUAGGACGGGGGGCGGAAA	MXXPPPSGNGVS
mRNA library 3	AUGNNNNNNNNNCCGCCGCCGAGCGGUAACGGGGUAAGCUAGGACGGGGGGCGGAAA	MXXXPPPSGNGVS
mRNA library 4	AUGNNNGGUGGUGGUAGCGGUAACGGGGUAAGCUAGGACGGGGGGCGGAAA	fMXGGGSGNGVS
mRNA library 5	AUGNNNNNNGGUGGUGGUAGCGGUAACGGGGUAAGCUAGGACGGGGGGCGGAAA	fMXXGGGSGNGVS
mRNA library 6	AUGNNNNNNNNNGGUGGUGGUAGCGGUAACGGGGUAAGCUAGGACGGGGGGCGGAAA	fMXXXGGGSGNGVS

## Sheet: I
pBAD-HisA (Underlined: ORF)
AAGAAACCAATTGTCCATATTGCATCAGACATTGCCGTCACTGCGTCTTTTACTGGCTCTTCTCGCTAACCAAACCGGTAACCCCGCTTATTAAAAGCATTCTGTAACAAAGCGGGACCAAAGCCATGACAAAAACGCGTAACAAAAGTGTCTATAATCACGGCAGAAAAGTCCACATTGATTATTTGCACGGCGTCACACTTTGCTATGCCATAGCATTTTTATCCATAAGATTAGCGGATCCTACCTGACGCTTTTTATCGCAACTCTCTACTGTTTCTCCATACCCGTTTTTTGGGCTAACAGGAGGAATTAACCATGGGGGGTTCTCATCATCATCATCATCATGGTATGGCTAGCATGACTGGTGGACAGCAAATGGGTCGGGATCTGTACGAC…
pET28a(+)-efp
TGGCGAATGGGACGCGCCCTGTAGCGGCGCATTAAGCGCGGCGGGTGTGGTGGTTACGCGCAGCGTGACCGCTACACTTGCCAGCGCCCTAGCGCCCGCTCCTTTCGCTTTCTTCCCTTCCTTTCTCGCCACGTTCGCCGGCTTTCCCCGTCAAGCTCTAAATCGGGGGCTCCCTTTAGGGTTCCGATTTAGTGCTTTACGGCACCTCGACCCCAAAAAACTTGATTAGGGTGATGGTTCACGTAGTGGGCCATCGCCCTGATAGACGGTTTTTCGCCCTTTGACGTTGGAGTCCACGTTCTTTAATAGTGGACTCTTGTTCCAAACTGGAACAACACTCAACCCTATCTCGGTCTATTCTTTTGATTTATAAGGGATTTTGCCGATTTCGGCCTATTG…
His6-PreScission-EF-P
MGSSHHHHHHSSGLEVLFQGPLHMATYYSNDFRAGLKIMLDGEPYAVEASEFVKPGKGQAFARVKLRRLLTGTRVEKTFKSTDSAEGADVVDMNLTYLYNDGEFWHFMNNETFEQLSADAKAIGDNAKWLLDQAECIVTLWNGQPISVTPPNFVELEIVDTDPGLKGDTAGTGGKPATLSTGAVVKVPLFVQIGEVIKVDTRSGEYVSRVK*
pLysS
GAATTCCGGATGAGCATTCATCAGGCGGGCAAGAATGTGAATAAAGGCCGGATAAAACTTGTGCTTATTTTTCTTTACGGTCTTTAAAAAGGCCGTAATATCCAGCTGAACGGTCTGGTTATAGGTACATTGAGCAACTGACTGAAATGCCTCAAAATGTTCTTTACGATGCCATTGGGATATATCAACGGTGGTATATCCAGTGATTTTTTTCTCCATTTTAGCTTCCTTAGCTCCTGAAAATCTCGATAACTCAAAAAATACGCCCGGTAGTGATCTTATTTCATTATGGTGAAAGTTGGAACCTCTTACGTGCCGATCAACGTCTCATTTTCGCCAAAAGTTGGCCCAGGGCTTCCCGGTATCAACAGGGACACCAGGATTTATTTATTCTGCGAA…
pBAD-PBAD-efp-AmpR (Underlined: ORF)
AAGAAACCAATTGTCCATATTGCATCAGACATTGCCGTCACTGCGTCTTTTACTGGCTCTTCTCGCTAACCAAACCGGTAACCCCGCTTATTAAAAGCATTCTGTAACAAAGCGGGACCAAAGCCATGACAAAAACGCGTAACAAAAGTGTCTATAATCACGGCAGAAAAGTCCACATTGATTATTTGCACGGCGTCACACTTTGCTATGCCATAGCATTTTTATCCATAAGATTAGCGGATCCTACCTGACGCTTTTTATCGCAACTCTCTACTGTTTCTCCATACCCGTTTTTTGGGCTAACAGGAGGAATTAACCATGGCAACGTACTATAGCAACGATTTTCGTGCTGGTCTTAAAATCATGTTAGACGGCGAACCTTACGCGGTTGAAGCGAGT…
EF-P
MATYYSNDFRAGLKIMLDGEPYAVEASEFVKPGKGQAFARVKLRRLLTGTRVEKTFKSTDSAEGADVVDMNLTYLYNDGEFWHFMNNETFEQLSADAKAIGDNAKWLLDQAECIVTLWNGQPISVTPPNFVELEIVDTDPGLKGDTAGTGGKPATLSTGAVVKVPLFVQIGEVIKVDTRSGEYVSRVK*
pBAD-PBAD-efp-CmR-p15A (Underlined: ORF)
AAGAAACCAATTGTCCATATTGCATCAGACATTGCCGTCACTGCGTCTTTTACTGGCTCTTCTCGCTAACCAAACCGGTAACCCCGCTTATTAAAAGCATTCTGTAACAAAGCGGGACCAAAGCCATGACAAAAACGCGTAACAAAAGTGTCTATAATCACGGCAGAAAAGTCCACATTGATTATTTGCACGGCGTCACACTTTGCTATGCCATAGCATTTTTATCCATAAGATTAGCGGATCCTACCTGACGCTTTTTATCGCAACTCTCTACTGTTTCTCCATACCCGTTTTTTGGGCTAACAGGAGGAATTAACCATGGCAACGTACTATAGCAACGATTTTCGTGCTGGTCTTAAAATCATGTTAGACGGCGAACCTTACGCGGTTGAAGCGAGT…
EF-P
MATYYSNDFRAGLKIMLDGEPYAVEASEFVKPGKGQAFARVKLRRLLTGTRVEKTFKSTDSAEGADVVDMNLTYLYNDGEFWHFMNNETFEQLSADAKAIGDNAKWLLDQAECIVTLWNGQPISVTPPNFVELEIVDTDPGLKGDTAGTGGKPATLSTGAVVKVPLFVQIGEVIKVDTRSGEYVSRVK*
pBAD-PBAD-yhhM
The ORF of pBAD-HisA was replaced by following DNA sequence.
ATGAGCAAACCACCTCTTTTCTTTATTGTTATCATTGGCTTAATTGTCGTCGCCGCATCGTTTCGTTTTATGCAACAGCGACGGGAAAAAGCTGATAATGATATGGCTCCGCTCCAGCAAAAGCTGGTGGTGGTGAGCAACAAGCGGGAAAAACCGATTAACGATCGCCGTTCGCGCCAGCAGGAAGTGACTCCGGCAGGCACCAGTATACGCTATGAGGCAAGCTTCAAACCGCAAAGCGGAGGAATGGAGCAGACGTTTCGCCTCGACGCCCAGCAGTACCACGCCCTGACAGTGGGCGATAAAGGTACGCTGAGCTATAAAGGAACGCGCTTTGTCAGCTTTGTAGGCGAACAACATCATCATCATCATCATTGA
YhhM-His6
MSKPPLFFIVIIGLIVVAASFRFMQQRREKADNDMAPLQQKLVVVSNKREKPINDRRSRQQEVTPAGTSIRYEASFKPQSGGMEQTFRLDAQQYHALTVGDKGTLSYKGTRFVSFVGEQHHHHHH*
pBAD-PBAD-yhhM-fh
The ORF of pBAD-HisA was replaced by following DNA sequence.
ATGAGCAAACCACCTCTTTTCTTTATTGTTATCATTGGCTTAATTGTCGTCGCCGCATCGTTTCGTTTTATGCAACAGCGACGGGAAAAAGCTGATAATGATATGGCTCCGCTCCAGCAAAAGCTGGTGGTGGTGAGCAACAAGCGGGAAAAACCGATTAACGATCGCCGTTCGCGCCAGCAGGAAGTGACTCCGGCAGGCACCAGTATACGCTATGAGGCAAGCTTCAAACCGCAAAGCGGAGGAATGGAGCAGACGTTTCGCCTCGACGCCCAGCAGTACCACGCCCTGACAGTGGGCGATAAAGGTACGCTGAGCTATAAAGGAACGCGCTTTGTCAGCTTTGTAGGCGAACAAGACTACAAGGACGACGACGACAAGAGCAGCCATCATCATCAT…
YhhM-fh
MSKPPLFFIVIIGLIVVAASFRFMQQRREKADNDMAPLQQKLVVVSNKREKPINDRRSRQQEVTPAGTSIRYEASFKPQSGGMEQTFRLDAQQYHALTVGDKGTLSYKGTRFVSFVGEQDYKDDDDKSSHHHHHH*
Turbo3C
AFRPCNVNTKIGNAKCCPFVCGKAVTFKDRSTCSTYNLSSSLHHILEEDKRRRQVVDVMSAIFQGPISLDAPPPPAIADLLQSVRTPRVIKYCQIIMGHPAECQVERDLNIANSIIAIIANIISIAGIIFVIYKLFCSLQGPYSGEPKPKTKVPERRVVAQGPEEEFGRSILKNNTCVITTGNGKFTGLGIHDRILIIPTHADPGREVQVNGVHTKVLDSYDLYNRDGVKLEITVIQLDRNEKFRDIRKYIPETEDDYPECNLALSANQDEPTIIKVGDVVSYGNILLSGNQTARMLKYNYPTKSGYCGGVLYKIGQILGIHVGGNGRDGFSAMLLRSYFTGQIKVNKHATECGLPDIQTIHTPSKTKLQPSVFYDVFPGSKEPAVLTDNDPRLEVNFK…
Lys-N
TYNGCSSSEQSALAAAASAAQSYVAESLSYLQTHTAATPRYTTWFGSYISSRHSTVLQHYTDMNSNDFSSYSFDCTCTAAGTFAYVYPNRFGTVYLCGAFWKAPTTGTDSQAGTLVHESSHFTRNGGTKDYAYGQAAAKSLATMDPDKAVMNADNHEYFSENNPAQS
