# Supplementary material for: Drop-off-reinitiation triggered by EF-G-driven mistranslocation and its alleviation by EF-P
Source: Nucleic Acids Res. 2022 Feb 21;50(5):2736–53. doi: 10.1093/nar/gkac068 (PMC8934632; doi:10.1093/nar/gkac068)
Supplement: gkac068_Supplemental_Files [file gkac068_supplemental_files.zip › 220107Supplementary Table S2.xlsx]

## Sheet: In vitro translation conditions
Supplementary Table S2. Conditions for in vitro translation.
Figure	mDNA/mRNA	Full-length peptide	0.5 mM [12C]-amino acids	0.05 mM [14C]-amino acid	0.001 mM [35S]-amino acid	β-lysinylated EF-P (μM)	Unmodified EF-P (μM)	EF-G (μM)	RF2 (μM)	RF3 (μM)	RRF (μM)	ARS	PTH (μM)	RNaseA (μg/mL)	Pre-charged aa-tRNA	10-HCO-H4folate (mM)	tris(2-carboxyethyl)phosphine (TCEP)
1B	mRNA1	FLP1	Gly, Lys, Met, Pro, and Tyr	Asp	N.A.	0	0	0.003, 0.01, 0.03, 0.1, 0.15, 0.26, 1, or 3	0.25	0.17	0.5	0.13 μM AspRS, 0.09 μM GlyRS, 0.11 μM LysRS, 0.03 μM MetRS, 0.16 μM ProRS, and 0.02 μM TryRS	0	0	N.A.	0.1	0
1B	mRNAS1	FLPS1	Gly, Lys, Met, Pro, and Tyr	Asp	N.A.	0	0	0.003, 0.01, 0.03, 0.1, 0.15, 0.26, 1, or 3	0.25	0.17	0.5	0.13 μM AspRS, 0.09 μM GlyRS, 0.11 μM LysRS, 0.03 μM MetRS, 0.16 μM ProRS, and 0.02 μM TryRS	0	0	N.A.	0.1	0
1B	mRNAS2	FLPS2	Gly, Lys, Met, Pro, and Tyr	Asp	N.A.	0	0	0.003, 0.01, 0.03, 0.1, 0.15, 0.26, 1, or 3	0.25	0.17	0.5	0.13 μM AspRS, 0.09 μM GlyRS, 0.11 μM LysRS, 0.03 μM MetRS, 0.16 μM ProRS, and 0.02 μM TryRS	0	0	N.A.	0.1	0
1B	mRNAS2	FLPS2	Gly, Lys, Met, Pro, and Tyr	Asp	N.A.	5	0	0.003, 0.01, 0.03, 0.1, 0.26, 1, 3, or 10	0.25	0.17	0.5	0.13 μM AspRS, 0.09 μM GlyRS, 0.11 μM LysRS, 0.03 μM MetRS, 0.16 μM ProRS, and 0.02 μM TryRS	0	0	N.A.	0.1	0
1B	mRNA2	FLP2	Gly, Lys, Met, Pro, and Tyr	Asp	N.A.	0	0	0.003, 0.01, 0.03, 0.1, 0.15, 0.26, 1, or 3	0.25	0.17	0.5	0.13 μM AspRS, 0.09 μM GlyRS, 0.11 μM LysRS, 0.03 μM MetRS, 0.16 μM ProRS, and 0.02 μM TryRS	0	0	N.A.	0.1	0
1B	mRNA2	FLP2	Gly, Lys, Met, Pro, and Tyr	Asp	N.A.	5	0	0.003, 0.01, 0.03, 0.1, 0.26, 1, 3, or 10	0.25	0.17	0.5	0.13 μM AspRS, 0.09 μM GlyRS, 0.11 μM LysRS, 0.03 μM MetRS, 0.16 μM ProRS, and 0.02 μM TryRS	0	0	N.A.	0.1	0
1C	mRNA2	FLP2	Lys, Met, Pro, and Tyr	Asp	N.A.	0	0	0.26	0.003, 0.001, 0.03, 0.1, 0.25, 0.5, 1, or 2.5	0.17	0.5	0.13 μM AspRS, 0.11 μM LysRS, 0.03 μM MetRS, 0.16 μM ProRS, and 0.02 μM TryRS	0	0	N.A.	0.1	0
1C	mRNA2	FLP2	Lys, Met, Pro, and Tyr	Asp	N.A.	0	0	0.26	0.25	0.003, 0.01, 0.03, 0.1, 0.17, 0.3, 1, or 3	0.5	0.13 μM AspRS, 0.11 μM LysRS, 0.03 μM MetRS, 0.16 μM ProRS, and 0.02 μM TryRS	0	0	N.A.	0.1	0
1C	mRNA2	FLP2	Lys, Met, Pro, and Tyr	Asp	N.A.	0	0	0.26	0.25	0.17	0.003, 0.01, 0.03, 0.1, 0.3, 0.5, 1, or 3	0.13 μM AspRS, 0.11 μM LysRS, 0.03 μM MetRS, 0.16 μM ProRS, and 0.02 μM TryRS	0	0	N.A.	0.1	0
2A	mRNA1	FLP1	Asp, Gly, Lys, Met, Pro, and Tyr	N.A.	N.A.	0	0	0.03, 0.26, or 3.0	0.25	0.17	0.5	0.13 μM AspRS, 0.09 μM GlyRS, 0.11 μM LysRS, 0.03 μM MetRS, 0.16 μM ProRS, and 0.02 μM TryRS	0	0	N.A.	0.1	0
2A	mRNAS1	FLPS1	Asp, Gly, Lys, Met, Pro, and Tyr	N.A.	N.A.	0	0	0.03, 0.26, or 3.0	0.25	0.17	0.5	0.13 μM AspRS, 0.09 μM GlyRS, 0.11 μM LysRS, 0.03 μM MetRS, 0.16 μM ProRS, and 0.02 μM TryRS	0	0	N.A.	0.1	0
2A	mRNAS2	FLPS2	Asp, Gly, Lys, Met, Pro, and Tyr	N.A.	N.A.	0	0	0.03, 0.26, or 3.0	0.25	0.17	0.5	0.13 μM AspRS, 0.09 μM GlyRS, 0.11 μM LysRS, 0.03 μM MetRS, 0.16 μM ProRS, and 0.02 μM TryRS	0	0	N.A.	0.1	0
2A	mRNA2	FLP2	Asp, Gly, Lys, Met, Pro, and Tyr	N.A.	N.A.	0	0	0.03, 0.26, or 3.0	0.25	0.17	0.5	0.13 μM AspRS, 0.09 μM GlyRS, 0.11 μM LysRS, 0.03 μM MetRS, 0.16 μM ProRS, and 0.02 μM TryRS	0	0	N.A.	0.1	0
2B	mRNA2	FLP2	Asp, Gly, Lys, Met, Pro, and Tyr	N.A.	N.A.	0	0	0.26	0.25	0.17	0.5	0.13 μM AspRS, 0.09 μM GlyRS, 0.11 μM LysRS, 0.03 μM MetRS, 0.16 μM ProRS, and 0.02 μM TryRS	0	0	N.A.	0.1	0
2C	mRNAS2	FLPS2	Asp, Gly, Lys, Met, Pro, and Tyr	N.A.	N.A.	5	0	0.03, 0.26, or 3.0	0.25	0.17	0.5	0.13 μM AspRS, 0.09 μM GlyRS, 0.11 μM LysRS, 0.03 μM MetRS, 0.16 μM ProRS, and 0.02 μM TryRS	0	0	N.A.	0.1	0
2C	mRNA2	FLP2	Asp, Gly, Lys, Met, Pro, and Tyr	N.A.	N.A.	5	0	0.03, 0.26, or 3.0	0.25	0.17	0.5	0.13 μM AspRS, 0.09 μM GlyRS, 0.11 μM LysRS, 0.03 μM MetRS, 0.16 μM ProRS, and 0.02 μM TryRS	0	0	N.A.	0.1	0
2D1	mRNA2	FLP2	Asp, Lys, Met, Pro, and Tyr	N.A.	N.A.	0	0	0.26	0.25	0.17	0.5	0.13 μM AspRS, 0.11 μM LysRS, 0.03 μM MetRS, 0.16 μM ProRS, and 0.02 μM TryRS	0	0	N.A.	0.1	0
2D2	mRNA2	FLP2	Asp, Lys, Met, Pro, and Tyr	N.A.	N.A.	0	0	0.26	0.25	0.17	0.5	0.13 μM AspRS, 0.11 μM LysRS, 0.03 μM MetRS, 0.16 μM ProRS, and 0.02 μM TryRS	0	50	N.A.	0.1	0
2D3	mRNA2	FLP2	Asp, Lys, Met, Pro, and Tyr	N.A.	N.A.	0	0	0.26	0.25	0.17	0.5	0.13 μM AspRS, 0.11 μM LysRS, 0.03 μM MetRS, 0.16 μM ProRS, and 0.02 μM TryRS	1	50	N.A.	0.1	0
2D4	mRNA2	FLP2	Asp, Lys, Met, Pro, and Tyr	N.A.	N.A.	5	0	0.26	0.25	0.17	0.5	0.13 μM AspRS, 0.11 μM LysRS, 0.03 μM MetRS, 0.16 μM ProRS, and 0.02 μM TryRS	0	0	N.A.	0.1	0
2D5	mRNA2	FLP2	Asp, Lys, Met, Pro, and Tyr	N.A.	N.A.	5	0	0.26	0.25	0.17	0.5	0.13 μM AspRS, 0.11 μM LysRS, 0.03 μM MetRS, 0.16 μM ProRS, and 0.02 μM TryRS	0	50	N.A.	0.1	0
2E2.1	mRNA2	FLP2	Asp, Lys, Met, Pro, and Tyr	N.A.	N.A.	0	0	0.26	0.25	0.17	0.5	0.13 μM AspRS, 0.11 μM LysRS, 0.03 μM MetRS, 0.16 μM ProRS, and 0.02 μM TryRS	0	50	N.A.	0.1	0
2E2.2	mRNA2	FLP2	Asp, Lys, Met, Pro, and Tyr	N.A.	N.A.	0	0	0.26	0.25	0.17	0.5	0.13 μM AspRS, 0.11 μM LysRS, 0.03 μM MetRS, 0.16 μM ProRS, and 0.02 μM TryRS	0	50	N.A.	0.1	0
3B	mRNAS2	FLPS2a	Asp, Gly, Lys, Met, and Tyr	N.A.	N.A.	0	0	0.03, 0.26, or 3.0	0.25	0.17	0.5	0.13 μM AspRS, 0.09 μM GlyRS, 0.11 μM LysRS, 0.03 μM MetRS, and 0.02 μM TryRS	0	0	50 μM D-Ala-tRNAGluE2CGG	0.1	0
3C, D	mRNAS2	FLPS2a	Gly, Lys, Met, and Tyr	Asp	N.A.	0	0	0.003, 0.01, 0.03, 0.1, 0.26, 1, 3, or 10	0.25	0.17	0.5	0.13 μM AspRS, 0.09 μM GlyRS, 0.11 μM LysRS, 0.03 μM MetRS, and 0.02 μM TryRS	0	0	50 μM D-Ala-tRNAGluE2CGG	0.1	0
4B	mRNAL1	FLPL1	Ala, Cys, Glu, Phe, Gly, His, Ile, Lys, Leu, Met, Asn, Pro, Gln, Arg, Ser, Thr, Val, Trp, and Tyr	Asp	N.A.	0	0	0.03, 0.26, or 3.0	0.25	0.17	0.5	0.73 μM AlaRS, 0.03 μM ArgRS, 0.38 μM AsnRS, 0.13 μM AspRS, 0.02 μM CysRS, 0.06 μM GlnRS, 0.23 μM GluRS, 0.09 μM GlyRS, 0.02 μM HisRS, 0.4 μM IleRS, 0.04 μM LeuRS, 0.11 μM LysRS, 0.03 μM MetRS, 0.68 μM PheRS, 0.16 μM ProRS, 0.04 μM SerRS, 0.09 μM ThrRS, 0.03 μM TrpRS, 0.02 μM TryRS, and 0.02 μM ValRS	0	0	N.A.	0.1	1
4B	mRNAL2	FLPL2	Ala, Cys, Glu, Phe, Gly, His, Ile, Lys, Leu, Met, Asn, Pro, Gln, Arg, Ser, Thr, Val, Trp, and Tyr	Asp	N.A.	0	0	0.03, 0.26, or 3.0	0.25	0.17	0.5	0.73 μM AlaRS, 0.03 μM ArgRS, 0.38 μM AsnRS, 0.13 μM AspRS, 0.02 μM CysRS, 0.06 μM GlnRS, 0.23 μM GluRS, 0.09 μM GlyRS, 0.02 μM HisRS, 0.4 μM IleRS, 0.04 μM LeuRS, 0.11 μM LysRS, 0.03 μM MetRS, 0.68 μM PheRS, 0.16 μM ProRS, 0.04 μM SerRS, 0.09 μM ThrRS, 0.03 μM TrpRS, 0.02 μM TryRS, and 0.02 μM ValRS	0	0	N.A.	0.1	1
4B	mRNAL3	FLPL3	Ala, Cys, Glu, Phe, Gly, His, Ile, Lys, Leu, Met, Asn, Pro, Gln, Arg, Ser, Thr, Val, Trp, and Tyr	Asp	N.A.	0	0	0.03, 0.26, or 3.0	0.25	0.17	0.5	0.73 μM AlaRS, 0.03 μM ArgRS, 0.38 μM AsnRS, 0.13 μM AspRS, 0.02 μM CysRS, 0.06 μM GlnRS, 0.23 μM GluRS, 0.09 μM GlyRS, 0.02 μM HisRS, 0.4 μM IleRS, 0.04 μM LeuRS, 0.11 μM LysRS, 0.03 μM MetRS, 0.68 μM PheRS, 0.16 μM ProRS, 0.04 μM SerRS, 0.09 μM ThrRS, 0.03 μM TrpRS, 0.02 μM TryRS, and 0.02 μM ValRS	0	0	N.A.	0.1	1
4B	mRNAL4	FLPL4	Ala, Cys, Glu, Phe, Gly, His, Ile, Lys, Leu, Met, Asn, Pro, Gln, Arg, Ser, Thr, Val, Trp, and Tyr	Asp	N.A.	0	0	0.03, 0.26, or 3.0	0.25	0.17	0.5	0.73 μM AlaRS, 0.03 μM ArgRS, 0.38 μM AsnRS, 0.13 μM AspRS, 0.02 μM CysRS, 0.06 μM GlnRS, 0.23 μM GluRS, 0.09 μM GlyRS, 0.02 μM HisRS, 0.4 μM IleRS, 0.04 μM LeuRS, 0.11 μM LysRS, 0.03 μM MetRS, 0.68 μM PheRS, 0.16 μM ProRS, 0.04 μM SerRS, 0.09 μM ThrRS, 0.03 μM TrpRS, 0.02 μM TryRS, and 0.02 μM ValRS	0	0	N.A.	0.1	1
4D	mRNAL1	FLPL1	Ala, Asp, Cys, Glu, Phe, Gly, His, Ile, Lys, Leu, Met, Asn, Pro, Gln, Arg, Ser, Thr, Val, Trp, and Tyr	N.A.	N.A.	0	0	0.03, 0.26, or 3.0	0.25	0.17	0.5	0.73 μM AlaRS, 0.03 μM ArgRS, 0.38 μM AsnRS, 0.13 μM AspRS, 0.02 μM CysRS, 0.06 μM GlnRS, 0.23 μM GluRS, 0.09 μM GlyRS, 0.02 μM HisRS, 0.4 μM IleRS, 0.04 μM LeuRS, 0.11 μM LysRS, 0.03 μM MetRS, 0.68 μM PheRS, 0.16 μM ProRS, 0.04 μM SerRS, 0.09 μM ThrRS, 0.03 μM TrpRS, 0.02 μM TryRS, and 0.02 μM ValRS	0	0	N.A.	0.1	1
4D	mRNAL2	FLPL2	Ala, Asp, Cys, Glu, Phe, Gly, His, Ile, Lys, Leu, Met, Asn, Pro, Gln, Arg, Ser, Thr, Val, Trp, and Tyr	N.A.	N.A.	0	0	0.03, 0.26, or 3.0	0.25	0.17	0.5	0.73 μM AlaRS, 0.03 μM ArgRS, 0.38 μM AsnRS, 0.13 μM AspRS, 0.02 μM CysRS, 0.06 μM GlnRS, 0.23 μM GluRS, 0.09 μM GlyRS, 0.02 μM HisRS, 0.4 μM IleRS, 0.04 μM LeuRS, 0.11 μM LysRS, 0.03 μM MetRS, 0.68 μM PheRS, 0.16 μM ProRS, 0.04 μM SerRS, 0.09 μM ThrRS, 0.03 μM TrpRS, 0.02 μM TryRS, and 0.02 μM ValRS	0	0	N.A.	0.1	1
4D	mRNAL3	FLPL3	Ala, Asp, Cys, Glu, Phe, Gly, His, Ile, Lys, Leu, Met, Asn, Pro, Gln, Arg, Ser, Thr, Val, Trp, and Tyr	N.A.	N.A.	0	0	0.03, 0.26, or 3.0	0.25	0.17	0.5	0.73 μM AlaRS, 0.03 μM ArgRS, 0.38 μM AsnRS, 0.13 μM AspRS, 0.02 μM CysRS, 0.06 μM GlnRS, 0.23 μM GluRS, 0.09 μM GlyRS, 0.02 μM HisRS, 0.4 μM IleRS, 0.04 μM LeuRS, 0.11 μM LysRS, 0.03 μM MetRS, 0.68 μM PheRS, 0.16 μM ProRS, 0.04 μM SerRS, 0.09 μM ThrRS, 0.03 μM TrpRS, 0.02 μM TryRS, and 0.02 μM ValRS	0	0	N.A.	0.1	1
4D	mRNAL4	FLPL4	Ala, Asp, Cys, Glu, Phe, Gly, His, Ile, Lys, Leu, Met, Asn, Pro, Gln, Arg, Ser, Thr, Val, Trp, and Tyr	N.A.	N.A.	0	0	0.03, 0.26, or 3.0	0.25	0.17	0.5	0.73 μM AlaRS, 0.03 μM ArgRS, 0.38 μM AsnRS, 0.13 μM AspRS, 0.02 μM CysRS, 0.06 μM GlnRS, 0.23 μM GluRS, 0.09 μM GlyRS, 0.02 μM HisRS, 0.4 μM IleRS, 0.04 μM LeuRS, 0.11 μM LysRS, 0.03 μM MetRS, 0.68 μM PheRS, 0.16 μM ProRS, 0.04 μM SerRS, 0.09 μM ThrRS, 0.03 μM TrpRS, 0.02 μM TryRS, and 0.02 μM ValRS	0	0	N.A.	0.1	1
5C1	mRNA3	FLP3	Met, Pro, and Tyr	Asp	N.A.	0	0	0.26	0.25	0.17	0.5	0.13 μM AspRS, 0.03 μM MetRS, 0.16 μM ProRS, and 0.02 μM TryRS	0	0	25 μM Leu-tRNAAsnE2GAG and 50 μM Lys-tRNAAsnE2CUU	0.1	0
5C2	mRNA4	FLP3	Met, Pro, and Tyr	Asp	N.A.	0	0	0.26	0.25	0.17	0.5	0.13 μM AspRS, 0.03 μM MetRS, 0.16 μM ProRS, and 0.02 μM TryRS	0	0	25 μM Leu-tRNAAsnE2CUU and 50 μM Lys-tRNAAsnE2GAG	0.1	0
5C3	mRNA2	FLP2	Met, Pro, and Tyr	Asp	N.A.	0	0	0.26	0.25	0.17	0.5	0.13 μM AspRS, 0.03 μM MetRS, 0.16 μM ProRS, and 0.02 μM TryRS	0	0	50 μM Lys-tRNAAsnE2CUU	0.1	0
5C4	mRNA3	FLP2	Met, Pro, and Tyr	Asp	N.A.	0	0	0.26	0.25	0.17	0.5	0.13 μM AspRS, 0.03 μM MetRS, 0.16 μM ProRS, and 0.02 μM TryRS	0	0	25 μM Lys-tRNAAsnE2GAG and 50 μM Lys-tRNAAsnE2CUU	0.1	0
5C5	mRNA5	FLP4	Met, Pro, and Tyr	Asp	N.A.	0	0	0.26	0.25	0.17	0.5	0.13 μM AspRS, 0.03 μM MetRS, 0.16 μM ProRS, and 0.02 μM TryRS	0	0	25 μM Asn-tRNAAsnE2GUU, 50 μM Lys-tRNAAsnE2CUU, and 25 μM Glu-tRNAAsnE2CUC	0.1	0
5C6	mRNA6	FLP4	Met, Pro, and Tyr	Asp	N.A.	0	0	0.26	0.25	0.17	0.5	0.13 μM AspRS, 0.03 μM MetRS, 0.16 μM ProRS, and 0.02 μM TryRS	0	0	25 μM Asn-tRNAAsnE2GAG, 25 μM Lys-tRNAAsnE2GAU, 25 μM Glu-tRNAAsnE2GAA, and 50 μM Lys-tRNAAsnE2CUU	0.1	0
5C7	mRNA6	FLP5	Met, Pro, and Tyr	Asp	N.A.	0	0	0.26	0.25	0.17	0.5	0.13 μM AspRS, 0.03 μM MetRS, 0.16 μM ProRS, and 0.02 μM TryRS	0	0	25 μM Leu-tRNAAsnE2GAG, 25 μM Ile-tRNAAsnE2GAU, 25 μM Phe-tRNAAsnE2GAA, and 50 μM Lys-tRNAAsnE2CUU	0.1	0
5C8	mRNA7	FLP5	Met, Pro, and Tyr	Asp	N.A.	0	0	0.26	0.25	0.17	0.5	0.13 μM AspRS, 0.03 μM MetRS, 0.16 μM ProRS, and 0.02 μM TryRS	0	0	25 μM Leu-tRNAAsnE2GUU, 25 μM Ile-tRNAAsnE2CUU, 25 μM Phe-tRNAAsnE2CUC, and 50 μM Lys-tRNAAsnE2GAG	0.1	0
5D1	mRNA3	FLP3	Leu, Lys, Met, Pro, and Tyr	Asp	N.A.	0	0	0.26	0.25	0.17	0.5	0.13 μM AspRS, 0.04 μM LeuRS, 0.11 μM LysRS, 0.03 μM MetRS, 0.16 μM ProRS, and 0.02 μM TryRS	0	0	N.A.	0.1	0
5D2	mRNA2	FLP2	Lys, Met, Pro, and Tyr	Asp	N.A.	0	0	0.26	0.25	0.17	0.5	0.13 μM AspRS, 0.11 μM LysRS, 0.03 μM MetRS, 0.16 μM ProRS, and 0.02 μM TryRS	0	0	N.A.	0.1	0
5D3	mRNA5	FLP4	Asn, Glu, Lys, Met, Pro, and Tyr	Asp	N.A.	0	0	0.26	0.25	0.17	0.5	0.38 μM AsnRS, 0.13 μM AspRS, 0.23 μM GluRS, 0.11 μM LysRS, 0.03 μM MetRS, 0.16 μM ProRS, and 0.02 μM TryRS	0	0	N.A.	0.1	0
5D4	mRNA6	FLP5	Ile, Leu, Lys, Met, Phe, Pro, and Tyr	Asp	N.A.	0	0	0.26	0.25	0.17	0.5	0.13 μM AspRS, 0.4 μM IleRS, 0.04 μM LeuRS, 0.11 μM LysRS, 0.03 μM MetRS, 0.68 μM PheRS, 0.16 μM ProRS, and 0.02 μM TryRS	0	0	N.A.	0.1	0
5D5	mRNA3	FLP3	Leu, Lys, Met, Pro, and Tyr	Asp	N.A.	5	0	0.26	0.25	0.17	0.5	0.13 μM AspRS, 0.04 μM LeuRS, 0.11 μM LysRS, 0.03 μM MetRS, 0.16 μM ProRS, and 0.02 μM TryRS	0	0	N.A.	0.1	0
5D6	mRNA2	FLP2	Lys, Met, Pro, and Tyr	Asp	N.A.	5	0	0.26	0.25	0.17	0.5	0.13 μM AspRS, 0.11 μM LysRS, 0.03 μM MetRS, 0.16 μM ProRS, and 0.02 μM TryRS	0	0	N.A.	0.1	0
5D7	mRNA5	FLP4	Asn, Glu, Lys, Met, Pro, and Tyr	Asp	N.A.	5	0	0.26	0.25	0.17	0.5	0.38 μM AsnRS, 0.13 μM AspRS, 0.23 μM GluRS, 0.11 μM LysRS, 0.03 μM MetRS, 0.16 μM ProRS, and 0.02 μM TryRS	0	0	N.A.	0.1	0
5D8	mRNA6	FLP5	Ile, Leu, Lys, Met, Phe, Pro, and Tyr	Asp	N.A.	5	0	0.26	0.25	0.17	0.5	0.13 μM AspRS, 0.4 μM IleRS, 0.04 μM LeuRS, 0.11 μM LysRS, 0.03 μM MetRS, 0.68 μM PheRS, 0.16 μM ProRS, and 0.02 μM TryRS	0	0	N.A.	0.1	0
5E	mRNA3	FLP3	Asp, Leu, Lys, Met, Pro, and Tyr	N.A.	N.A.	0 or 5	0	0.26	0.25	0.17	0.5	0.13 μM AspRS, 0.04 μM LeuRS, 0.11 μM LysRS, 0.03 μM MetRS, 0.16 μM ProRS, and 0.02 μM TryRS	0	0	N.A.	0.1	0
5E	mRNA2	FLP2	Asp, Lys, Met, Pro, and Tyr	N.A.	N.A.	0 or 5	0	0.26	0.25	0.17	0.5	0.13 μM AspRS, 0.11 μM LysRS, 0.03 μM MetRS, 0.16 μM ProRS, and 0.02 μM TryRS	0	0	N.A.	0.1	0
5E	mRNA5	FLP4	Asn, Asp, Glu, Lys, Met, Pro, and Tyr	N.A.	N.A.	0 or 5	0	0.26	0.25	0.17	0.5	0.38 μM AsnRS, 0.13 μM AspRS, 0.23 μM GluRS, 0.11 μM LysRS, 0.03 μM MetRS, 0.16 μM ProRS, and 0.02 μM TryRS	0	0	N.A.	0.1	0
5E	mRNA6	FLP5	Asp, Ile, Leu, Lys, Met, Phe, Pro, and Tyr	N.A.	N.A.	0 or 5	0	0.26	0.25	0.17	0.5	0.13 μM AspRS, 0.4 μM IleRS, 0.04 μM LeuRS, 0.11 μM LysRS, 0.03 μM MetRS, 0.68 μM PheRS, 0.16 μM ProRS, and 0.02 μM TryRS	0	0	N.A.	0.1	0
5F	mRNA6	FLP5	Asp, Ile, Leu, Lys, Met, Phe, Pro, and Tyr	N.A.	N.A.	0 or 5	0	0.003, 0.01, 0.03, 0.1, 0.26, 1, 3, or 10	0.25	0.17	0.5	0.13 μM AspRS, 0.4 μM IleRS, 0.04 μM LeuRS, 0.11 μM LysRS, 0.03 μM MetRS, 0.68 μM PheRS, 0.16 μM ProRS, and 0.02 μM TryRS	0	0	N.A.	0.1	0
5H	mRNA4	FLP3	Asp, Met, Pro, and Tyr	N.A.	N.A.	0	0	0.26	0.25	0.17	0.5	0.13 μM AspRS, 0.03 μM MetRS, 0.16 μM ProRS, and 0.02 μM TryRS	0	0	25 μM Leu-tRNAAsnE2CUU and 50 μM Lys-tRNAAsnE2GAG	0.1	0
5H	mRNA3	FLP2	Asp, Met, Pro, and Tyr	N.A.	N.A.	0	0	0.26	0.25	0.17	0.5	0.13 μM AspRS, 0.03 μM MetRS, 0.16 μM ProRS, and 0.02 μM TryRS	0	0	25 μM Lys-tRNAAsnE2GAG and 50 μM Lys-tRNAAsnE2CUU	0.1	0
5H	mRNA6	FLP4	Asp, Met, Pro, and Tyr	N.A.	N.A.	0	0	0.26	0.25	0.17	0.5	0.13 μM AspRS, 0.03 μM MetRS, 0.16 μM ProRS, and 0.02 μM TryRS	0	0	25 μM Asn-tRNAAsnE2GAG, 25 μM Lys-tRNAAsnE2GAU, 25 μM Glu-tRNAAsnE2GAA, and 50 μM Lys-tRNAAsnE2CUU	0.1	0
5H	mRNA7	FLP5	Asp, Met, Pro, and Tyr	N.A.	N.A.	0	0	0.26	0.25	0.17	0.5	0.13 μM AspRS, 0.03 μM MetRS, 0.16 μM ProRS, and 0.02 μM TryRS	0	0	25 μM Leu-tRNAAsnE2GUU, 25 μM Ile-tRNAAsnE2CUU, 25 μM Phe-tRNAAsnE2CUC, and 50 μM Lys-tRNAAsnE2GAG	0.1	0
6	mRNA library		Ala, Asp, Cys, Glu, Phe, Gly, His, Ile, Lys, Leu, Met, Asn, Pro, Gln, Arg, Ser, Thr, Val, Trp, and Tyr	N.A.	N.A.	0 or 5	0	0.03, 0.26, or 10	0.25	0.17	0.5	0.73 μM AlaRS, 0.03 μM ArgRS, 0.38 μM AsnRS, 0.13 μM AspRS, 0.02 μM CysRS, 0.06 μM GlnRS, 0.23 μM GluRS, 0.09 μM GlyRS, 0.02 μM HisRS, 0.4 μM IleRS, 0.04 μM LeuRS, 0.11 μM LysRS, 0.03 μM MetRS, 0.68 μM PheRS, 0.16 μM ProRS, 0.04 μM SerRS, 0.09 μM ThrRS, 0.03 μM TrpRS, 0.02 μM TryRS, and 0.02 μM ValRS	0	0	12.5 μM BioF-tRNAfMetCAU	0	0
S1A	mRNA1	FLP1	Gly, Lys, Met, Pro, and Tyr	Asp	N.A.	0	0	0.003, 0.01, 0.03, 0.1, 0.15, 0.26, 1, or 3	0.25	0.17	0.5	0.13 μM AspRS, 0.09 μM GlyRS, 0.11 μM LysRS, 0.03 μM MetRS, 0.16 μM ProRS, and 0.02 μM TryRS	0	0	N.A.	0.1	0
S1A	mRNAS1	FLPS1	Gly, Lys, Met, Pro, and Tyr	Asp	N.A.	0	0	0.003, 0.01, 0.03, 0.1, 0.15, 0.26, 1, or 3	0.25	0.17	0.5	0.13 μM AspRS, 0.09 μM GlyRS, 0.11 μM LysRS, 0.03 μM MetRS, 0.16 μM ProRS, and 0.02 μM TryRS	0	0	N.A.	0.1	0
S1A	mRNAS2	FLPS2	Gly, Lys, Met, Pro, and Tyr	Asp	N.A.	0	0	0.003, 0.01, 0.03, 0.1, 0.15, 0.26, 1, or 3	0.25	0.17	0.5	0.13 μM AspRS, 0.09 μM GlyRS, 0.11 μM LysRS, 0.03 μM MetRS, 0.16 μM ProRS, and 0.02 μM TryRS	0	0	N.A.	0.1	0
S1A	mRNAS2	FLPS2	Gly, Lys, Met, Pro, and Tyr	Asp	N.A.	5	0	0.003, 0.01, 0.03, 0.1, 0.26, 1, 3, or 10	0.25	0.17	0.5	0.13 μM AspRS, 0.09 μM GlyRS, 0.11 μM LysRS, 0.03 μM MetRS, 0.16 μM ProRS, and 0.02 μM TryRS	0	0	N.A.	0.1	0
S1A	mRNA2	FLP2	Gly, Lys, Met, Pro, and Tyr	Asp	N.A.	0	0	0.003, 0.01, 0.03, 0.1, 0.15, 0.26, 1, or 3	0.25	0.17	0.5	0.13 μM AspRS, 0.09 μM GlyRS, 0.11 μM LysRS, 0.03 μM MetRS, 0.16 μM ProRS, and 0.02 μM TryRS	0	0	N.A.	0.1	0
S1A	mRNA2	FLP2	Gly, Lys, Met, Pro, and Tyr	Asp	N.A.	5	0	0.003, 0.01, 0.03, 0.1, 0.26, 1, 3, or 10	0.25	0.17	0.5	0.13 μM AspRS, 0.09 μM GlyRS, 0.11 μM LysRS, 0.03 μM MetRS, 0.16 μM ProRS, and 0.02 μM TryRS	0	0	N.A.	0.1	0
S1B	mRNA2	FLP2	Asp, Gly, Met, Pro, and Tyr	Lys	N.A.	0	0	0.26	0.25	0.17	0.5	0.13 μM AspRS, 0.09 μM GlyRS, 0.11 μM LysRS, 0.03 μM MetRS, 0.16 μM ProRS, and 0.02 μM TryRS	0, 0.05, 0.1, 0.5, 1, 1.5, 2, 5	0	N.A.	0.1	0
S1CLane1	mRNA2	FLP2	Asp, Gly, Met, Pro, and Tyr	Lys	N.A.	5	0	0.26	0.25	0.17	0.5	0.13 μM AspRS, 0.09 μM GlyRS, 0.11 μM LysRS, 0.03 μM MetRS, 0.16 μM ProRS, and 0.02 μM TryRS	0	0	N.A.	0.1	0
S1CLane2	mRNA2	FLP2	Asp, Gly, Met, Pro, and Tyr	Lys	N.A.	0	0	0.26	0.25	0.17	0.5	0.13 μM AspRS, 0.09 μM GlyRS, 0.11 μM LysRS, 0.03 μM MetRS, 0.16 μM ProRS, and 0.02 μM TryRS	0	0	N.A.	0.1	0
S1CLane3	mRNA2	FLP2	Asp, Gly, Met, Pro, and Tyr	Lys	N.A.	0	0	0.26	0.25	0.17	0.5	0.13 μM AspRS, 0.09 μM GlyRS, 0.11 μM LysRS, 0.03 μM MetRS, 0.16 μM ProRS, and 0.02 μM TryRS	1	0	N.A.	0.1	0
S1CLane4	mRNA2	FLP2	Asp, Gly, Met, Pro, and Tyr	Lys	N.A.	0	0	0.26	0.25	0.17	0.5	0.13 μM AspRS, 0.09 μM GlyRS, 0.11 μM LysRS, 0.03 μM MetRS, 0.16 μM ProRS, and 0.02 μM TryRS	0	50	N.A.	0.1	0
S1D	mRNAL1	FLPL1	Ala, Cys, Glu, Phe, Gly, His, Ile, Lys, Leu, Met, Asn, Pro, Gln, Arg, Ser, Thr, Val, Trp, and Tyr	Asp	N.A.	0	0	0.03, 0.26, or 3.0	0.25	0.17	0.5	0.73 μM AlaRS, 0.03 μM ArgRS, 0.38 μM AsnRS, 0.13 μM AspRS, 0.02 μM CysRS, 0.06 μM GlnRS, 0.23 μM GluRS, 0.09 μM GlyRS, 0.02 μM HisRS, 0.4 μM IleRS, 0.04 μM LeuRS, 0.11 μM LysRS, 0.03 μM MetRS, 0.68 μM PheRS, 0.16 μM ProRS, 0.04 μM SerRS, 0.09 μM ThrRS, 0.03 μM TrpRS, 0.02 μM TryRS, and 0.02 μM ValRS	0	0	N.A.	0.1	1
S1D	mRNAL2	FLPL2	Ala, Cys, Glu, Phe, Gly, His, Ile, Lys, Leu, Met, Asn, Pro, Gln, Arg, Ser, Thr, Val, Trp, and Tyr	Asp	N.A.	0	0	0.03, 0.26, or 3.0	0.25	0.17	0.5	0.73 μM AlaRS, 0.03 μM ArgRS, 0.38 μM AsnRS, 0.13 μM AspRS, 0.02 μM CysRS, 0.06 μM GlnRS, 0.23 μM GluRS, 0.09 μM GlyRS, 0.02 μM HisRS, 0.4 μM IleRS, 0.04 μM LeuRS, 0.11 μM LysRS, 0.03 μM MetRS, 0.68 μM PheRS, 0.16 μM ProRS, 0.04 μM SerRS, 0.09 μM ThrRS, 0.03 μM TrpRS, 0.02 μM TryRS, and 0.02 μM ValRS	0	0	N.A.	0.1	1
S1D	mRNAL3	FLPL3	Ala, Cys, Glu, Phe, Gly, His, Ile, Lys, Leu, Met, Asn, Pro, Gln, Arg, Ser, Thr, Val, Trp, and Tyr	Asp	N.A.	0	0	0.03, 0.26, or 3.0	0.25	0.17	0.5	0.73 μM AlaRS, 0.03 μM ArgRS, 0.38 μM AsnRS, 0.13 μM AspRS, 0.02 μM CysRS, 0.06 μM GlnRS, 0.23 μM GluRS, 0.09 μM GlyRS, 0.02 μM HisRS, 0.4 μM IleRS, 0.04 μM LeuRS, 0.11 μM LysRS, 0.03 μM MetRS, 0.68 μM PheRS, 0.16 μM ProRS, 0.04 μM SerRS, 0.09 μM ThrRS, 0.03 μM TrpRS, 0.02 μM TryRS, and 0.02 μM ValRS	0	0	N.A.	0.1	1
S1D	mRNAL4	FLPL4	Ala, Cys, Glu, Phe, Gly, His, Ile, Lys, Leu, Met, Asn, Pro, Gln, Arg, Ser, Thr, Val, Trp, and Tyr	Asp	N.A.	0	0	0.03, 0.26, or 3.0	0.25	0.17	0.5	0.73 μM AlaRS, 0.03 μM ArgRS, 0.38 μM AsnRS, 0.13 μM AspRS, 0.02 μM CysRS, 0.06 μM GlnRS, 0.23 μM GluRS, 0.09 μM GlyRS, 0.02 μM HisRS, 0.4 μM IleRS, 0.04 μM LeuRS, 0.11 μM LysRS, 0.03 μM MetRS, 0.68 μM PheRS, 0.16 μM ProRS, 0.04 μM SerRS, 0.09 μM ThrRS, 0.03 μM TrpRS, 0.02 μM TryRS, and 0.02 μM ValRS	0	0	N.A.	0.1	1
S1E	mRNA3	FLP3	Met, Pro, and Tyr	Asp	N.A.	0	0	0.26	0.25	0.17	0.5	0.13 μM AspRS, 0.03 μM MetRS, 0.16 μM ProRS, and 0.02 μM TryRS	0	0	25 μM Leu-tRNAAsnE2GAG and 50 μM Lys-tRNAAsnE2CUU	0.1	0
S1E	mRNA4	FLP3	Met, Pro, and Tyr	Asp	N.A.	0	0	0.26	0.25	0.17	0.5	0.13 μM AspRS, 0.03 μM MetRS, 0.16 μM ProRS, and 0.02 μM TryRS	0	0	25 μM Leu-tRNAAsnE2CUU and 50 μM Lys-tRNAAsnE2GAG	0.1	0
S1E	mRNA2	FLP2	Met, Pro, and Tyr	Asp	N.A.	0	0	0.26	0.25	0.17	0.5	0.13 μM AspRS, 0.03 μM MetRS, 0.16 μM ProRS, and 0.02 μM TryRS	0	0	50 μM Lys-tRNAAsnE2CUU	0.1	0
S1E	mRNA3	FLP2	Met, Pro, and Tyr	Asp	N.A.	0	0	0.26	0.25	0.17	0.5	0.13 μM AspRS, 0.03 μM MetRS, 0.16 μM ProRS, and 0.02 μM TryRS	0	0	25 μM Lys-tRNAAsnE2GAG and 50 μM Lys-tRNAAsnE2CUU	0.1	0
S1E	mRNA5	FLP4	Met, Pro, and Tyr	Asp	N.A.	0	0	0.26	0.25	0.17	0.5	0.13 μM AspRS, 0.03 μM MetRS, 0.16 μM ProRS, and 0.02 μM TryRS	0	0	25 μM Asn-tRNAAsnE2GUU, 50 μM Lys-tRNAAsnE2CUU, and 25 μM Glu-tRNAAsnE2CUC	0.1	0
S1E	mRNA6	FLP4	Met, Pro, and Tyr	Asp	N.A.	0	0	0.26	0.25	0.17	0.5	0.13 μM AspRS, 0.03 μM MetRS, 0.16 μM ProRS, and 0.02 μM TryRS	0	0	25 μM Asn-tRNAAsnE2GAG, 25 μM Lys-tRNAAsnE2GAU, 25 μM Glu-tRNAAsnE2GAA, and 50 μM Lys-tRNAAsnE2CUU	0.1	0
S1E	mRNA6	FLP5	Met, Pro, and Tyr	Asp	N.A.	0	0	0.26	0.25	0.17	0.5	0.13 μM AspRS, 0.03 μM MetRS, 0.16 μM ProRS, and 0.02 μM TryRS	0	0	25 μM Leu-tRNAAsnE2GAG, 25 μM Ile-tRNAAsnE2GAU, 25 μM Phe-tRNAAsnE2GAA, and 50 μM Lys-tRNAAsnE2CUU	0.1	0
S1E	mRNA7	FLP5	Met, Pro, and Tyr	Asp	N.A.	0	0	0.26	0.25	0.17	0.5	0.13 μM AspRS, 0.03 μM MetRS, 0.16 μM ProRS, and 0.02 μM TryRS	0	0	25 μM Leu-tRNAAsnE2GUU, 25 μM Ile-tRNAAsnE2CUU, 25 μM Phe-tRNAAsnE2CUC, and 50 μM Lys-tRNAAsnE2GAG	0.1	0
S1F	mRNA3	FLP3	Leu, Lys, Met, Pro, and Tyr	Asp	N.A.	0	0	0.26	0.25	0.17	0.5	0.13 μM AspRS, 0.04 μM LeuRS, 0.11 μM LysRS, 0.03 μM MetRS, 0.16 μM ProRS, and 0.02 μM TryRS	0	0	N.A.	0.1	0
S1F	mRNA2	FLP2	Lys, Met, Pro, and Tyr	Asp	N.A.	0	0	0.26	0.25	0.17	0.5	0.13 μM AspRS, 0.11 μM LysRS, 0.03 μM MetRS, 0.16 μM ProRS, and 0.02 μM TryRS	0	0	N.A.	0.1	0
S1F	mRNA5	FLP4	Asn, Glu, Lys, Met, Pro, and Tyr	Asp	N.A.	0	0	0.26	0.25	0.17	0.5	0.38 μM AsnRS, 0.13 μM AspRS, 0.23 μM GluRS, 0.11 μM LysRS, 0.03 μM MetRS, 0.16 μM ProRS, and 0.02 μM TryRS	0	0	N.A.	0.1	0
S1F	mRNA6	FLP5	Ile, Leu, Lys, Met, Phe, Pro, and Tyr	Asp	N.A.	0	0	0.26	0.25	0.17	0.5	0.13 μM AspRS, 0.4 μM IleRS, 0.04 μM LeuRS, 0.11 μM LysRS, 0.03 μM MetRS, 0.68 μM PheRS, 0.16 μM ProRS, and 0.02 μM TryRS	0	0	N.A.	0.1	0
S1F	mRNA3	FLP3	Leu, Lys, Met, Pro, and Tyr	Asp	N.A.	5	0	0.26	0.25	0.17	0.5	0.13 μM AspRS, 0.04 μM LeuRS, 0.11 μM LysRS, 0.03 μM MetRS, 0.16 μM ProRS, and 0.02 μM TryRS	0	0	N.A.	0.1	0
S1F	mRNA2	FLP2	Lys, Met, Pro, and Tyr	Asp	N.A.	5	0	0.26	0.25	0.17	0.5	0.13 μM AspRS, 0.11 μM LysRS, 0.03 μM MetRS, 0.16 μM ProRS, and 0.02 μM TryRS	0	0	N.A.	0.1	0
S1F	mRNA5	FLP4	Asn, Glu, Lys, Met, Pro, and Tyr	Asp	N.A.	5	0	0.26	0.25	0.17	0.5	0.38 μM AsnRS, 0.13 μM AspRS, 0.23 μM GluRS, 0.11 μM LysRS, 0.03 μM MetRS, 0.16 μM ProRS, and 0.02 μM TryRS	0	0	N.A.	0.1	0
S1F	mRNA6	FLP5	Ile, Leu, Lys, Met, Phe, Pro, and Tyr	Asp	N.A.	5	0	0.26	0.25	0.17	0.5	0.13 μM AspRS, 0.4 μM IleRS, 0.04 μM LeuRS, 0.11 μM LysRS, 0.03 μM MetRS, 0.68 μM PheRS, 0.16 μM ProRS, and 0.02 μM TryRS	0	0	N.A.	0.1	0
S2A	mRNA2	FLP2	Lys, Met, Pro, and Tyr	Asp	N.A.	0	5	0.003, 0.01, 0.03, 0.1, 0.26, 1, 3, or 10	0.25	0.17	0.5	0.13 μM AspRS, 0.11 μM LysRS, 0.03 μM MetRS, 0.16 μM ProRS, and 0.02 μM TryRS	0	0	N.A.	0.1	0
S2BLane1	mRNA2	FLP2	Lys, Met, Pro, and Tyr	Asp	N.A.	0	0	0.26	0.25	0.17	0.5	0.13 μM AspRS, 0.11 μM LysRS, 0.03 μM MetRS, 0.16 μM ProRS, and 0.02 μM TryRS	0	0	N.A.	0.1	0
S2BLane2	mRNA2	FLP2	Lys, Met, Pro, and Tyr	Asp	N.A.	5	0	0.26	0.25	0.17	0.5	0.13 μM AspRS, 0.11 μM LysRS, 0.03 μM MetRS, 0.16 μM ProRS, and 0.02 μM TryRS	0	0	N.A.	0.1	0
S2BLane3	mRNA2	FLP2	Lys, Met, Pro, and Tyr	Asp	N.A.	0	5	0.26	0.25	0.17	0.5	0.13 μM AspRS, 0.11 μM LysRS, 0.03 μM MetRS, 0.16 μM ProRS, and 0.02 μM TryRS	0	0	N.A.	0.1	0
S3B1	mRNAM1		Lys, and Tyr	Asp	N.A.	0	0	0.26	0.25	0.17	0.5	0.13 μM AspRS, 0.11 μM LysRS, 0.03 μM MetRS, and 0.02 μM TryRS	0	0	N.A.	0	0
S3B2	mRNAM1	FLPM1(fM, M)	Lys, Met, and Tyr	Asp	N.A.	0	0	0.26	0.25	0.17	0.5	0.13 μM AspRS, 0.11 μM LysRS, 0.03 μM MetRS, and 0.02 μM TryRS	0	0	N.A.	0.1	0
S3B3	mRNAM1	FLPM1(M, M)	Lys, Met, and Tyr	Asp	N.A.	0	0	0.26	0.25	0.17	0.5	0.13 μM AspRS, 0.11 μM LysRS, 0.03 μM MetRS, and 0.02 μM TryRS	0	0	N.A.	0	0
S3B4	mRNAM1	FLPM1(BioF, M)	Lys, and Tyr	Asp	N.A.	0	0	0.26	0.25	0.17	0.5	0.13 μM AspRS, 0.11 μM LysRS, 0.03 μM MetRS, and 0.02 μM TryRS	0	0	12.5 μM BioF-tRNAfMetCAU, 50 μM Met-tRNAAsnE2CAU	0	0
S3B5	mRNAM1	FLPM1(BioF, M)	Lys, Met, and Tyr	Asp	N.A.	0	0	0.26	0.25	0.17	0.5	0.13 μM AspRS, 0.11 μM LysRS, 0.03 μM MetRS, and 0.02 μM TryRS	0	0	12.5 μM BioF-tRNAfMetCAU	0	0
S3C1	mRNAM1		Asp, Lys, and Tyr	N.A.	N.A.	0	0	0.26	0.25	0.17	0.5	0.13 μM AspRS, 0.11 μM LysRS, 0.03 μM MetRS, and 0.02 μM TryRS	0	0	N.A.	0	0
S3C2	mRNAM1	FLPM1(fM, M)	Asp, Lys, Met, and Tyr	N.A.	N.A.	0	0	0.26	0.25	0.17	0.5	0.13 μM AspRS, 0.11 μM LysRS, 0.03 μM MetRS, and 0.02 μM TryRS	0	0	N.A.	0.1	0
S3C3	mRNAM1	FLPM1(M, M)	Asp, Lys, Met, and Tyr	N.A.	N.A.	0	0	0.26	0.25	0.17	0.5	0.13 μM AspRS, 0.11 μM LysRS, 0.03 μM MetRS, and 0.02 μM TryRS	0	0	N.A.	0	0
S3C4	mRNAM1	FLPM1(BioF, M)	Asp, Lys, and Tyr	N.A.	N.A.	0	0	0.26	0.25	0.17	0.5	0.13 μM AspRS, 0.11 μM LysRS, 0.03 μM MetRS, and 0.02 μM TryRS	0	0	12.5 μM BioF-tRNAfMetCAU, 50 μM Met-tRNAAsnE2CAU	0	0
S3C5	mRNAM1	FLPM1(BioF, M)	Asp, Lys, Met, and Tyr	N.A.	N.A.	0	0	0.26	0.25	0.17	0.5	0.13 μM AspRS, 0.11 μM LysRS, 0.03 μM MetRS, and 0.02 μM TryRS	0	0	12.5 μM BioF-tRNAfMetCAU	0	0
S5F	mDNAXi (i = 1, 2, …, or 22)	FLPXi (i = 1, 2, …, or 22)	Ala, Asp, Cys, Glu, Phe, Gly, His, Ile, Lys, Leu, Met, Asn, Pro, Gln, Arg, Ser, Thr, Val, Trp, and Tyr	N.A.	N.A.	0	0	10	0.25	0.17	0.5	0.73 μM AlaRS, 0.03 μM ArgRS, 0.38 μM AsnRS, 0.13 μM AspRS, 0.02 μM CysRS, 0.06 μM GlnRS, 0.23 μM GluRS, 0.09 μM GlyRS, 0.02 μM HisRS, 0.4 μM IleRS, 0.04 μM LeuRS, 0.11 μM LysRS, 0.03 μM MetRS, 0.68 μM PheRS, 0.16 μM ProRS, 0.04 μM SerRS, 0.09 μM ThrRS, 0.03 μM TrpRS, 0.02 μM TryRS, and 0.02 μM ValRS	0	0	12.5 μM BioF-tRNAfMetCAU	0.1	0
S5G	mDNAXi (i = 1, 2, …, or 22)	FLPXi (i = 1, 2, …, or 22)	Ala, Asp, Cys, Glu, Phe, Gly, His, Ile, Lys, Leu, Met, Asn, Pro, Gln, Arg, Ser, Thr, Val, Trp, and Tyr	N.A.	N.A.	5	0	10	0.25	0.17	0.5	0.73 μM AlaRS, 0.03 μM ArgRS, 0.38 μM AsnRS, 0.13 μM AspRS, 0.02 μM CysRS, 0.06 μM GlnRS, 0.23 μM GluRS, 0.09 μM GlyRS, 0.02 μM HisRS, 0.4 μM IleRS, 0.04 μM LeuRS, 0.11 μM LysRS, 0.03 μM MetRS, 0.68 μM PheRS, 0.16 μM ProRS, 0.04 μM SerRS, 0.09 μM ThrRS, 0.03 μM TrpRS, 0.02 μM TryRS, and 0.02 μM ValRS	0	0	12.5 μM BioF-tRNAfMetCAU	0.1	0
S6B	mRNAN1	FLPN1	Ala, Asp, Cys, Glu, Phe, Gly, His, Ile, Lys, Leu, Asn, Pro, Gln, Arg, Ser, Thr, Val, Trp, and Tyr	N.A.	Met	0 or 5	0	0.26	0.25	0.17	0.5	0.73 μM AlaRS, 0.03 μM ArgRS, 0.38 μM AsnRS, 0.13 μM AspRS, 0.02 μM CysRS, 0.06 μM GlnRS, 0.23 μM GluRS, 0.09 μM GlyRS, 0.02 μM HisRS, 0.4 μM IleRS, 0.04 μM LeuRS, 0.11 μM LysRS, 0.03 μM MetRS, 0.68 μM PheRS, 0.16 μM ProRS, 0.04 μM SerRS, 0.09 μM ThrRS, 0.03 μM TrpRS, 0.02 μM TryRS, and 0.02 μM ValRS	0 or 1	0	N.A.	0.1	0
S6B	mRNAN2	FLPN2	Ala, Asp, Cys, Glu, Phe, Gly, His, Ile, Lys, Leu, Asn, Pro, Gln, Arg, Ser, Thr, Val, Trp, and Tyr	N.A.	Met	0 or 5	0	0.26	0.25	0.17	0.5	0.73 μM AlaRS, 0.03 μM ArgRS, 0.38 μM AsnRS, 0.13 μM AspRS, 0.02 μM CysRS, 0.06 μM GlnRS, 0.23 μM GluRS, 0.09 μM GlyRS, 0.02 μM HisRS, 0.4 μM IleRS, 0.04 μM LeuRS, 0.11 μM LysRS, 0.03 μM MetRS, 0.68 μM PheRS, 0.16 μM ProRS, 0.04 μM SerRS, 0.09 μM ThrRS, 0.03 μM TrpRS, 0.02 μM TryRS, and 0.02 μM ValRS	0 or 1	0	N.A.	0.1	0
S6B	mRNAN3	FLPN3	Ala, Asp, Cys, Glu, Phe, Gly, His, Ile, Lys, Leu, Asn, Pro, Gln, Arg, Ser, Thr, Val, Trp, and Tyr	N.A.	Met	0 or 5	0	0.26	0.25	0.17	0.5	0.73 μM AlaRS, 0.03 μM ArgRS, 0.38 μM AsnRS, 0.13 μM AspRS, 0.02 μM CysRS, 0.06 μM GlnRS, 0.23 μM GluRS, 0.09 μM GlyRS, 0.02 μM HisRS, 0.4 μM IleRS, 0.04 μM LeuRS, 0.11 μM LysRS, 0.03 μM MetRS, 0.68 μM PheRS, 0.16 μM ProRS, 0.04 μM SerRS, 0.09 μM ThrRS, 0.03 μM TrpRS, 0.02 μM TryRS, and 0.02 μM ValRS	0 or 1	0	N.A.	0.1	0
S6B	mRNAN4	FLPN4	Ala, Asp, Cys, Glu, Phe, Gly, His, Ile, Lys, Leu, Asn, Pro, Gln, Arg, Ser, Thr, Val, Trp, and Tyr	N.A.	Met	0 or 5	0	0.26	0.25	0.17	0.5	0.73 μM AlaRS, 0.03 μM ArgRS, 0.38 μM AsnRS, 0.13 μM AspRS, 0.02 μM CysRS, 0.06 μM GlnRS, 0.23 μM GluRS, 0.09 μM GlyRS, 0.02 μM HisRS, 0.4 μM IleRS, 0.04 μM LeuRS, 0.11 μM LysRS, 0.03 μM MetRS, 0.68 μM PheRS, 0.16 μM ProRS, 0.04 μM SerRS, 0.09 μM ThrRS, 0.03 μM TrpRS, 0.02 μM TryRS, and 0.02 μM ValRS	0 or 1	0	N.A.	0.1	0
S6B	mRNAN5	FLPN5	Ala, Asp, Cys, Glu, Phe, Gly, His, Ile, Lys, Leu, Asn, Pro, Gln, Arg, Ser, Thr, Val, Trp, and Tyr	N.A.	Met	0 or 5	0	0.26	0.25	0.17	0.5	0.73 μM AlaRS, 0.03 μM ArgRS, 0.38 μM AsnRS, 0.13 μM AspRS, 0.02 μM CysRS, 0.06 μM GlnRS, 0.23 μM GluRS, 0.09 μM GlyRS, 0.02 μM HisRS, 0.4 μM IleRS, 0.04 μM LeuRS, 0.11 μM LysRS, 0.03 μM MetRS, 0.68 μM PheRS, 0.16 μM ProRS, 0.04 μM SerRS, 0.09 μM ThrRS, 0.03 μM TrpRS, 0.02 μM TryRS, and 0.02 μM ValRS	0 or 1	0	N.A.	0.1	0
S6C	mRNAN1	FLPN1	Ala, Asp, Cys, Glu, Phe, Gly, His, Ile, Lys, Leu, Met, Asn, Pro, Gln, Arg, Ser, Thr, Val, Trp, and Tyr	N.A.	N.A.	0 or 5	0	0.26	0.25	0.17	0.5	0.73 μM AlaRS, 0.03 μM ArgRS, 0.38 μM AsnRS, 0.13 μM AspRS, 0.02 μM CysRS, 0.06 μM GlnRS, 0.23 μM GluRS, 0.09 μM GlyRS, 0.02 μM HisRS, 0.4 μM IleRS, 0.04 μM LeuRS, 0.11 μM LysRS, 0.03 μM MetRS, 0.68 μM PheRS, 0.16 μM ProRS, 0.04 μM SerRS, 0.09 μM ThrRS, 0.03 μM TrpRS, 0.02 μM TryRS, and 0.02 μM ValRS	1	0	N.A.	0.1	0
S6C	mRNAN2	FLPN2	Ala, Asp, Cys, Glu, Phe, Gly, His, Ile, Lys, Leu, Met, Asn, Pro, Gln, Arg, Ser, Thr, Val, Trp, and Tyr	N.A.	N.A.	0 or 5	0	0.26	0.25	0.17	0.5	0.73 μM AlaRS, 0.03 μM ArgRS, 0.38 μM AsnRS, 0.13 μM AspRS, 0.02 μM CysRS, 0.06 μM GlnRS, 0.23 μM GluRS, 0.09 μM GlyRS, 0.02 μM HisRS, 0.4 μM IleRS, 0.04 μM LeuRS, 0.11 μM LysRS, 0.03 μM MetRS, 0.68 μM PheRS, 0.16 μM ProRS, 0.04 μM SerRS, 0.09 μM ThrRS, 0.03 μM TrpRS, 0.02 μM TryRS, and 0.02 μM ValRS	1	0	N.A.	0.1	0
S6C	mRNAN3	FLPN3	Ala, Asp, Cys, Glu, Phe, Gly, His, Ile, Lys, Leu, Met, Asn, Pro, Gln, Arg, Ser, Thr, Val, Trp, and Tyr	N.A.	N.A.	0 or 5	0	0.26	0.25	0.17	0.5	0.73 μM AlaRS, 0.03 μM ArgRS, 0.38 μM AsnRS, 0.13 μM AspRS, 0.02 μM CysRS, 0.06 μM GlnRS, 0.23 μM GluRS, 0.09 μM GlyRS, 0.02 μM HisRS, 0.4 μM IleRS, 0.04 μM LeuRS, 0.11 μM LysRS, 0.03 μM MetRS, 0.68 μM PheRS, 0.16 μM ProRS, 0.04 μM SerRS, 0.09 μM ThrRS, 0.03 μM TrpRS, 0.02 μM TryRS, and 0.02 μM ValRS	1	0	N.A.	0.1	0
S6C	mRNAN4	FLPN4	Ala, Asp, Cys, Glu, Phe, Gly, His, Ile, Lys, Leu, Met, Asn, Pro, Gln, Arg, Ser, Thr, Val, Trp, and Tyr	N.A.	N.A.	0 or 5	0	0.26	0.25	0.17	0.5	0.73 μM AlaRS, 0.03 μM ArgRS, 0.38 μM AsnRS, 0.13 μM AspRS, 0.02 μM CysRS, 0.06 μM GlnRS, 0.23 μM GluRS, 0.09 μM GlyRS, 0.02 μM HisRS, 0.4 μM IleRS, 0.04 μM LeuRS, 0.11 μM LysRS, 0.03 μM MetRS, 0.68 μM PheRS, 0.16 μM ProRS, 0.04 μM SerRS, 0.09 μM ThrRS, 0.03 μM TrpRS, 0.02 μM TryRS, and 0.02 μM ValRS	1	0	N.A.	0.1	0
S6C	mRNAN5	FLPN5	Ala, Asp, Cys, Glu, Phe, Gly, His, Ile, Lys, Leu, Met, Asn, Pro, Gln, Arg, Ser, Thr, Val, Trp, and Tyr	N.A.	N.A.	0 or 5	0	0.26	0.25	0.17	0.5	0.73 μM AlaRS, 0.03 μM ArgRS, 0.38 μM AsnRS, 0.13 μM AspRS, 0.02 μM CysRS, 0.06 μM GlnRS, 0.23 μM GluRS, 0.09 μM GlyRS, 0.02 μM HisRS, 0.4 μM IleRS, 0.04 μM LeuRS, 0.11 μM LysRS, 0.03 μM MetRS, 0.68 μM PheRS, 0.16 μM ProRS, 0.04 μM SerRS, 0.09 μM ThrRS, 0.03 μM TrpRS, 0.02 μM TryRS, and 0.02 μM ValRS	1	0	N.A.	0.1	0
In addition, all the in vitro translation reaction mixture contain 2 mM ATP, 2 mM GTP, 1 mM CTP, 1 mM UTP, 20 mM Creatine phosphate, 50 mM HEPES-KOH pH 7.6, 100 mM Potassium acetate, 12.8 mM Magnesium acetate, 2 mM Spermidine, 1 mM DTT, 1.5 mg/mL E. coli tRNAs, 1.2 μM E. coli ribosome, 0.6 μM MTF, 2.7 μM IF1, 0.4 μM IF2, 1.5 μM IF3, 10 μM EF-Tu, 0.66 μM EF-Ts, 4 μg/mL Creatine kinase, 3 μg/mL Myo…
